# Supplementary material for: Intact Mass Profiling Reveals Phospho‐Proteoforms of the Catenins (85–110 kDa) Regulated by Actomyosin Contractility
Source: Angew Chem Int Ed Engl. 2025 Oct 29;64(52):e18593. doi: 10.1002/anie.202518593 (PMC12723464; doi:10.1002/anie.202518593)
Supplement: Supplementary file 2 — Supporting Information [file ANIE-64-e18593-s001.xlsx]

## Sheet: Table S1a_Full results
Table S1a Full FragPipe Search Results.
ProteinName	PeptideSequence	Protein.Start	Protein.End	PrecursorCharge	FragmentIon	ProductCharge	IsotopeLabelType	Condition	BioReplicate	Run	Intensity	STY:79.9663	M:15.9949
sp|A0A024RBG1|NUD4B_HUMAN	VLQC[57.0215]HKPVHAEYLEK	129	143	4	NA	NA	L	24_3470_01_phospho	1	20240517_bbm1840_24-3470_Kelleher_Huang_01	5435105	NA	NA
sp|A0A087WUV0|ZN892_HUMAN	AFNQSSYLTQHQR	313	325	3	NA	NA	L	24_3470_01_phospho	1	20240517_bbm1840_24-3470_Kelleher_Huang_01	3.26319e+06	NA	NA
sp|A0A087WUV0|ZN892_HUMAN	AFGYC[57.0215]SALTQHQR	397	409	3	NA	NA	L	24_3470_01_phospho	1	20240517_bbm1840_24-3470_Kelleher_Huang_01	2699108	NA	NA
sp|A0A087WUV0|ZN892_HUMAN	SLLVQQQGER	182	191	2	NA	NA	L	24_3470_01_phospho	1	20240517_bbm1840_24-3470_Kelleher_Huang_01	2.56946e+06	NA	NA
sp|A0PK00|T120B_HUMAN	C[57.0215]EREWHELEGEFQELQETHR	8	27	4	NA	NA	L	24_3470_01_phospho	1	20240517_bbm1840_24-3470_Kelleher_Huang_01	2357799	NA	NA
sp|A1L0T0|HACL2_HUMAN	C[57.0215]VEILSR	276	282	2	NA	NA	L	24_3470_01_phospho	1	20240517_bbm1840_24-3470_Kelleher_Huang_01	5464669	NA	NA
sp|A1L0T0|HACL2_HUMAN	WLDPGAFGTLGVGAGFALGAK	487	507	2	NA	NA	L	24_3470_01_phospho	1	20240517_bbm1840_24-3470_Kelleher_Huang_01	1.71076e+06	NA	NA
sp|A1L0T0|HACL2_HUMAN	VRDIVPTLR	182	190	3	NA	NA	L	24_3470_01_phospho	1	20240517_bbm1840_24-3470_Kelleher_Huang_01	6778541	NA	NA
sp|A1L0T0|HACL2_HUMAN	GLLLSRENEDQVVK	586	599	3	NA	NA	L	24_3470_01_phospho	1	20240517_bbm1840_24-3470_Kelleher_Huang_01	6231610	NA	NA
sp|A1L0T0|HACL2_HUMAN	EQVPSLGSNVAC[57.0215]GLAYTDYHK	557	577	3	NA	NA	L	24_3470_01_phospho	1	20240517_bbm1840_24-3470_Kelleher_Huang_01	16068477	NA	NA
sp|A1L0T0|HACL2_HUMAN	GALQAVDQLSLFRPLC[57.0215]K	158	174	3	NA	NA	L	24_3470_01_phospho	1	20240517_bbm1840_24-3470_Kelleher_Huang_01	17418602	NA	NA
sp|A1L0T0|HACL2_HUMAN	LSGTVGVAAVTAGPGLTNTVTAVK	111	134	3	NA	NA	L	24_3470_01_phospho	1	20240517_bbm1840_24-3470_Kelleher_Huang_01	2.25708e+06	NA	NA
sp|A1L0T0|HACL2_HUMAN	DGHPVVVNILIGR	610	622	3	NA	NA	L	24_3470_01_phospho	1	20240517_bbm1840_24-3470_Kelleher_Huang_01	7376637	NA	NA
sp|A1L3X0|ELOV7_HUMAN	n[42.0106]AFSDLTSR	2	9	2	NA	NA	L	24_3470_01_phospho	1	20240517_bbm1840_24-3470_Kelleher_Huang_01	3.17446e+06	NA	NA
sp|A2AJT9|BCLA3_HUMAN	SIADSFRFEGK	158	168	3	NA	NA	L	24_3470_01_phospho	1	20240517_bbm1840_24-3470_Kelleher_Huang_01	3518120	NA	NA
sp|A2AJT9|BCLA3_HUMAN	DIITHKPFEVEGNHR	628	642	4	NA	NA	L	24_3470_01_phospho	1	20240517_bbm1840_24-3470_Kelleher_Huang_01	7.327e+06	NA	NA
sp|A2AJT9|BCLA3_HUMAN	ANYFPSPGITLHER	484	497	3	NA	NA	L	24_3470_01_phospho	1	20240517_bbm1840_24-3470_Kelleher_Huang_01	8062639	NA	NA
sp|A2AJT9|BCLA3_HUMAN	ELDC[57.0215]FNTGR	321	329	2	NA	NA	L	24_3470_01_phospho	1	20240517_bbm1840_24-3470_Kelleher_Huang_01	5538933	NA	NA
sp|A2AJT9|BCLA3_HUMAN	QAVIYESEQTLIK	535	547	2	NA	NA	L	24_3470_01_phospho	1	20240517_bbm1840_24-3470_Kelleher_Huang_01	3.26111e+06	NA	NA
sp|A2AJT9|BCLA3_HUMAN	IIDPNDLR	548	555	2	NA	NA	L	24_3470_01_phospho	1	20240517_bbm1840_24-3470_Kelleher_Huang_01	7227866	NA	NA
sp|A2AJT9|BCLA3_HUMAN	SQKLPDVKPS[79.9663]PINLR	393	407	3	NA	NA	L	24_3470_01_phospho	1	20240517_bbm1840_24-3470_Kelleher_Huang_01	2.53282e+06	S(0.0767)QKLPDVKPS(0.9233)PINLR	NA
sp|A2AJT9|BCLA3_HUMAN	LQNEDEHIFHIASAAERDDQNSSFSK	566	591	4	NA	NA	L	24_3470_01_phospho	1	20240517_bbm1840_24-3470_Kelleher_Huang_01	2.80778e+06	NA	NA
sp|A2AJT9|BCLA3_HUMAN	LLDGDQDFSDGR	288	299	2	NA	NA	L	24_3470_01_phospho	1	20240517_bbm1840_24-3470_Kelleher_Huang_01	2.38554e+06	NA	NA
sp|A2RUB1|MEIOC_HUMAN	TTFQEYPLIK	258	267	2	NA	NA	L	24_3470_01_phospho	1	20240517_bbm1840_24-3470_Kelleher_Huang_01	1.15551e+06	NA	NA
sp|A5PLL7|PDES1_HUMAN	RLEDLIQGLTGEKPR	245	259	3	NA	NA	L	24_3470_01_phospho	1	20240517_bbm1840_24-3470_Kelleher_Huang_01	4301371	NA	NA
sp|A6H8Y1|BDP1_HUMAN	TLGTNRLDDYQEVSSLC[57.0215]VTK	2110	2129	3	NA	NA	L	24_3470_01_phospho	1	20240517_bbm1840_24-3470_Kelleher_Huang_01	6.58454e+06	NA	NA
sp|A6H8Y1|BDP1_HUMAN	TKGPC[57.0215]VVEENDPIFER	270	285	3	NA	NA	L	24_3470_01_phospho	1	20240517_bbm1840_24-3470_Kelleher_Huang_01	3941818	NA	NA
sp|A6H8Y1|BDP1_HUMAN	VLTVSNSQIETEIEVPSSAVPEHR	1617	1640	3	NA	NA	L	24_3470_01_phospho	1	20240517_bbm1840_24-3470_Kelleher_Huang_01	4.03069e+06	NA	NA
sp|A6H8Y1|BDP1_HUMAN	SSVSVPSESHPLSTINQEAPQPTATSTK	107	134	3	NA	NA	L	24_3470_01_phospho	1	20240517_bbm1840_24-3470_Kelleher_Huang_01	2.69708e+06	NA	NA
sp|A6H8Y1|BDP1_HUMAN	ALC[57.0215]EVNNAEGSC[57.0215]IEER	576	591	2	NA	NA	L	24_3470_01_phospho	1	20240517_bbm1840_24-3470_Kelleher_Huang_01	1.83258e+06	NA	NA
sp|A6H8Y1|BDP1_HUMAN	RPLGFLSLIC[57.0215]SK	2503	2514	3	NA	NA	L	24_3470_01_phospho	1	20240517_bbm1840_24-3470_Kelleher_Huang_01	2.88346e+06	NA	NA
sp|A6H8Y1|BDP1_HUMAN	EISSKEEVLEK	826	836	3	NA	NA	L	24_3470_01_phospho	1	20240517_bbm1840_24-3470_Kelleher_Huang_01	1.87243e+06	NA	NA
sp|A6H8Y1|BDP1_HUMAN	VTTDQSKEGKPEDHLLQK	1704	1721	4	NA	NA	L	24_3470_01_phospho	1	20240517_bbm1840_24-3470_Kelleher_Huang_01	2.31288e+06	NA	NA
sp|A6H8Y1|BDP1_HUMAN	RPFDFDFFAHLLQK	360	373	3	NA	NA	L	24_3470_01_phospho	1	20240517_bbm1840_24-3470_Kelleher_Huang_01	3805002	NA	NA
sp|A6H8Y1|BDP1_HUMAN	SLPQEQKPLEIKPAPFVR	1418	1435	4	NA	NA	L	24_3470_01_phospho	1	20240517_bbm1840_24-3470_Kelleher_Huang_01	8130765	NA	NA
sp|A6H8Y1|BDP1_HUMAN	ATELENKNLGPVTTAENKDQSK	2146	2167	4	NA	NA	L	24_3470_01_phospho	1	20240517_bbm1840_24-3470_Kelleher_Huang_01	5807716	NA	NA
sp|A6H8Y1|BDP1_HUMAN	IDAELEEVGPSRR	1759	1771	3	NA	NA	L	24_3470_01_phospho	1	20240517_bbm1840_24-3470_Kelleher_Huang_01	7492222	NA	NA
sp|A6H8Y1|BDP1_HUMAN	DKSHIPSSLDNVNHK	2020	2034	4	NA	NA	L	24_3470_01_phospho	1	20240517_bbm1840_24-3470_Kelleher_Huang_01	6324417	NA	NA
sp|A6H8Y1|BDP1_HUMAN	TTISSTSEYER	1815	1825	2	NA	NA	L	24_3470_01_phospho	1	20240517_bbm1840_24-3470_Kelleher_Huang_01	3.05027e+06	NA	NA
sp|A6H8Y1|BDP1_HUMAN	LTSC[57.0215]PQPLNETSYSK	1794	1808	2	NA	NA	L	24_3470_01_phospho	1	20240517_bbm1840_24-3470_Kelleher_Huang_01	2331000	NA	NA
sp|A6NHR9|SMHD1_HUMAN	LYFKPIGDPVFAR	1799	1811	3	NA	NA	L	24_3470_01_phospho	1	20240517_bbm1840_24-3470_Kelleher_Huang_01	2.52465e+06	NA	NA
sp|A6NIH7|U119B_HUMAN	SDSFYFVDNK	227	236	2	NA	NA	L	24_3470_01_phospho	1	20240517_bbm1840_24-3470_Kelleher_Huang_01	2.19411e+06	NA	NA
sp|A6NIH7|U119B_HUMAN	NTC[57.0215]EHIYEFPQLSEDVIR	199	216	3	NA	NA	L	24_3470_01_phospho	1	20240517_bbm1840_24-3470_Kelleher_Huang_01	13133844	NA	NA
sp|A6NIH7|U119B_HUMAN	VTENYLC[57.0215]KPEDNIYSIDFTR	79	98	3	NA	NA	L	24_3470_01_phospho	1	20240517_bbm1840_24-3470_Kelleher_Huang_01	12320552	NA	NA
sp|A6NIH7|U119B_HUMAN	QAPHHAADDGVGAAVTEQELLALDTIRPEHVLR	43	75	5	NA	NA	L	24_3470_01_phospho	1	20240517_bbm1840_24-3470_Kelleher_Huang_01	6.36175e+06	NA	NA
sp|A6NIH7|U119B_HUMAN	TVGATVEFTVGDKPVSNFR	153	171	3	NA	NA	L	24_3470_01_phospho	1	20240517_bbm1840_24-3470_Kelleher_Huang_01	7.25168e+06	NA	NA
sp|A6NIH7|U119B_HUMAN	YQFTPAFLR	142	150	2	NA	NA	L	24_3470_01_phospho	1	20240517_bbm1840_24-3470_Kelleher_Huang_01	12277499	NA	NA
sp|A6NIH7|U119B_HUMAN	NFDFDFGFC[57.0215]IPSSR	185	198	2	NA	NA	L	24_3470_01_phospho	1	20240517_bbm1840_24-3470_Kelleher_Huang_01	3.08524e+06	NA	NA
sp|A6NIH7|U119B_HUMAN	AGGGVLNR	30	37	2	NA	NA	L	24_3470_01_phospho	1	20240517_bbm1840_24-3470_Kelleher_Huang_01	11236627	NA	NA
sp|A6NIH7|U119B_HUMAN	RQAPHHAADDGVGAAVTEQELLALDTIRPEHVLR	42	75	5	NA	NA	L	24_3470_01_phospho	1	20240517_bbm1840_24-3470_Kelleher_Huang_01	1.133e+06	NA	NA
sp|A6NKH3|RL37L_HUMAN	YTC[57.0215]SFC[57.0215]GK	38	45	2	NA	NA	L	24_3470_01_phospho	1	20240517_bbm1840_24-3470_Kelleher_Huang_01	2.08958e+06	NA	NA
sp|A6NMY6|AXA2L_HUMAN	n[42.0106]STVHEILC[57.0215]K	2	10	2	NA	NA	L	24_3470_01_phospho	1	20240517_bbm1840_24-3470_Kelleher_Huang_01	2.03941e+06	NA	NA
sp|A6NMY6|AXA2L_HUMAN	SALSGHLETVILGLLK	89	104	3	NA	NA	L	24_3470_01_phospho	1	20240517_bbm1840_24-3470_Kelleher_Huang_01	3.79763e+06	NA	NA
sp|A6NMY6|AXA2L_HUMAN	TNQELQEINR	136	145	2	NA	NA	L	24_3470_01_phospho	1	20240517_bbm1840_24-3470_Kelleher_Huang_01	2.2022e+06	NA	NA
sp|A6NMY6|AXA2L_HUMAN	TDLEKDIISDTSGDFRK	153	169	3	NA	NA	L	24_3470_01_phospho	1	20240517_bbm1840_24-3470_Kelleher_Huang_01	2.78068e+06	NA	NA
sp|A6NMY6|AXA2L_HUMAN	GLGTDEDSLIEIIC[57.0215]SR	120	135	2	NA	NA	L	24_3470_01_phospho	1	20240517_bbm1840_24-3470_Kelleher_Huang_01	4.32085e+06	NA	NA
sp|A6NNL5|CO061_HUMAN	LLLC[57.0215]RPWASR	14	23	3	NA	NA	L	24_3470_01_phospho	1	20240517_bbm1840_24-3470_Kelleher_Huang_01	10511763	NA	NA
sp|A6NNL5|CO061_HUMAN	AAARPKPSASEVLTR	24	38	3	NA	NA	L	24_3470_01_phospho	1	20240517_bbm1840_24-3470_Kelleher_Huang_01	2291620	NA	NA
sp|A6NNY8|UBP27_HUMAN	ASIKDVLDSEGYLLFYHK	403	420	3	NA	NA	L	24_3470_01_phospho	1	20240517_bbm1840_24-3470_Kelleher_Huang_01	2.57632e+06	NA	NA
sp|A8CG34|P121C_HUMAN	ETVLSALKEK	287	296	3	NA	NA	L	24_3470_01_phospho	1	20240517_bbm1840_24-3470_Kelleher_Huang_01	67228104	NA	NA
sp|A8CG34|P121C_HUMAN	NAITSS[79.9663]YSSTR	388	398	2	NA	NA	L	24_3470_01_phospho	1	20240517_bbm1840_24-3470_Kelleher_Huang_01	8802024	NAIT(0.0119)S(0.0493)S(0.2775)Y(0.2775)S(0.2775)S(0.0531)T(0.0531)R	NA
sp|A8CG34|P121C_HUMAN	NAITS[79.9663]SYSSTR	388	398	2	NA	NA	L	24_3470_01_phospho	1	20240517_bbm1840_24-3470_Kelleher_Huang_01	2480654	NAIT(0.0554)S(0.4165)S(0.4165)Y(0.0408)S(0.0277)S(0.0216)T(0.0216)R	NA
sp|A8CG34|P121C_HUMAN	ETVLS[79.9663]ALKEK	287	296	2	NA	NA	L	24_3470_01_phospho	1	20240517_bbm1840_24-3470_Kelleher_Huang_01	23424802	ET(0.0728)VLS(0.9272)ALKEK	NA
sp|A8CG34|P121C_HUMAN	NAITS[79.9663]S[79.9663]YSSTRGISQLWK	388	405	2	NA	NA	L	24_3470_01_phospho	1	20240517_bbm1840_24-3470_Kelleher_Huang_01	3427282	NAIT(0.0958)S(0.3016)S(0.3016)Y(0.3016)S(0.3016)S(0.3016)T(0.3016)RGIS(0.0947)QLWK	NA
sp|A8CG34|P121C_HUMAN	MVC[57.0215]SPVTVR	243	251	2	NA	NA	L	24_3470_01_phospho	1	20240517_bbm1840_24-3470_Kelleher_Huang_01	5586585	NA	NA
sp|A8CG34|P121C_HUMAN	MVC[57.0215]S[79.9663]PVTVR	243	251	2	NA	NA	L	24_3470_01_phospho	1	20240517_bbm1840_24-3470_Kelleher_Huang_01	3.14003e+06	MVCS(0.9023)PVT(0.0977)VR	NA
sp|A8CG34|P121C_HUMAN	RTVEEEDQIFLDGQENKR	300	317	3	NA	NA	L	24_3470_01_phospho	1	20240517_bbm1840_24-3470_Kelleher_Huang_01	10616965	NA	NA
sp|A8CG34|P121C_HUMAN	GISQLWK	399	405	2	NA	NA	L	24_3470_01_phospho	1	20240517_bbm1840_24-3470_Kelleher_Huang_01	119513480	NA	NA
sp|A8CG34|P121C_HUMAN	GISQLWKR	399	406	2	NA	NA	L	24_3470_01_phospho	1	20240517_bbm1840_24-3470_Kelleher_Huang_01	4.11648e+06	NA	NA
sp|A8CG34|P121C_HUMAN	VQLLPSR	485	491	2	NA	NA	L	24_3470_01_phospho	1	20240517_bbm1840_24-3470_Kelleher_Huang_01	141737984	NA	NA
sp|A8CG34|P121C_HUMAN	VQLLPS[79.9663]RRGEQLTLPPPPQLGYSITAEDLDLEK	485	517	4	NA	NA	L	24_3470_01_phospho	1	20240517_bbm1840_24-3470_Kelleher_Huang_01	4616972	VQLLPS(0.4756)RRGEQLT(0.4756)LPPPPQLGY(0.0171)S(0.0161)IT(0.0155)AEDLDLEK	NA
sp|A8CG34|P121C_HUMAN	ASLQWFNQALEDK	519	531	2	NA	NA	L	24_3470_01_phospho	1	20240517_bbm1840_24-3470_Kelleher_Huang_01	2.38362e+06	NA	NA
sp|A8CG34|P121C_HUMAN	IREEELC[57.0215]HHSSSSTPLAADKESQGEK	432	457	4	NA	NA	L	24_3470_01_phospho	1	20240517_bbm1840_24-3470_Kelleher_Huang_01	14364882	NA	NA
sp|A8CG34|P121C_HUMAN	DRGTLPDR	193	200	2	NA	NA	L	24_3470_01_phospho	1	20240517_bbm1840_24-3470_Kelleher_Huang_01	24315316	NA	NA
sp|A8CG34|P121C_HUMAN	IREEELC[57.0215]HHSSSSTPLAADKESQGEK	432	457	5	NA	NA	L	24_3470_01_phospho	1	20240517_bbm1840_24-3470_Kelleher_Huang_01	73723848	NA	NA
sp|A8CG34|P121C_HUMAN	DRGTLPDRFVIT[79.9663]PR	193	206	3	NA	NA	L	24_3470_01_phospho	1	20240517_bbm1840_24-3470_Kelleher_Huang_01	51109916	DRGT(0.0731)LPDRFVIT(0.9269)PR	NA
sp|A8CG34|P121C_HUMAN	IREEELC[57.0215]HHSSSS[79.9663]TPLAADKESQGEK	432	457	4	NA	NA	L	24_3470_01_phospho	1	20240517_bbm1840_24-3470_Kelleher_Huang_01	12307792	IREEELCHHS(0.0128)S(0.1080)S(0.1080)S(0.3815)T(0.3815)PLAADKES(0.0081)QGEK	NA
sp|A8CG34|P121C_HUMAN	KAS[79.9663]LQWFNQALEDK	518	531	2	NA	NA	L	24_3470_01_phospho	1	20240517_bbm1840_24-3470_Kelleher_Huang_01	1082874	KAS(1.0000)LQWFNQALEDK	NA
sp|A8CG34|P121C_HUMAN	IREEELC[57.0215]HHSSSS[79.9663]TPLAADKESQGEK	432	457	5	NA	NA	L	24_3470_01_phospho	1	20240517_bbm1840_24-3470_Kelleher_Huang_01	7430613	IREEELCHHS(0.0141)S(0.0156)S(0.0190)S(0.4702)T(0.4702)PLAADKES(0.0109)QGEK	NA
sp|A8CG34|P121C_HUMAN	GSRPLSSFVQK	75	85	2	NA	NA	L	24_3470_01_phospho	1	20240517_bbm1840_24-3470_Kelleher_Huang_01	24900812	NA	NA
sp|A8CG34|P121C_HUMAN	IREEELC[57.0215]HHSSSS[79.9663]T[79.9663]PLAADKESQGEK	432	457	3	NA	NA	L	24_3470_01_phospho	1	20240517_bbm1840_24-3470_Kelleher_Huang_01	2.26758e+06	IREEELCHHS(0.2275)S(0.2275)S(0.2275)S(0.6402)T(0.6402)PLAADKES(0.0372)QGEK	NA
sp|A8CG34|P121C_HUMAN	GSRPLSSFVQK	75	85	3	NA	NA	L	24_3470_01_phospho	1	20240517_bbm1840_24-3470_Kelleher_Huang_01	116038208	NA	NA
sp|A8CG34|P121C_HUMAN	IREEELC[57.0215]HHSS[79.9663]SSTPLAADKESQGEK	432	457	4	NA	NA	L	24_3470_01_phospho	1	20240517_bbm1840_24-3470_Kelleher_Huang_01	5.16496e+06	IREEELCHHS(0.0915)S(0.2697)S(0.2697)S(0.2697)T(0.0927)PLAADKES(0.0068)QGEK	NA
sp|A8CG34|P121C_HUMAN	IREEELC[57.0215]HHSS[79.9663]S[79.9663]STPLAADKESQGEK	432	457	4	NA	NA	L	24_3470_01_phospho	1	20240517_bbm1840_24-3470_Kelleher_Huang_01	35870808	IREEELCHHS(0.0877)S(0.4726)S(0.4726)S(0.4726)T(0.4726)PLAADKES(0.0218)QGEK	NA
sp|A8CG34|P121C_HUMAN	IREEELC[57.0215]HHS[79.9663]S[79.9663]S[79.9663]STPLAADKESQGEK	432	457	4	NA	NA	L	24_3470_01_phospho	1	20240517_bbm1840_24-3470_Kelleher_Huang_01	4975818	IREEELCHHS(0.5895)S(0.5895)S(0.5895)S(0.5895)T(0.5895)PLAADKES(0.0526)QGEK	NA
sp|A8CG34|P121C_HUMAN	TLFASPPAK	91	99	2	NA	NA	L	24_3470_01_phospho	1	20240517_bbm1840_24-3470_Kelleher_Huang_01	76600344	NA	NA
sp|A8CG34|P121C_HUMAN	SPAAAAAGAGER	2	13	2	NA	NA	L	24_3470_01_phospho	1	20240517_bbm1840_24-3470_Kelleher_Huang_01	88496360	NA	NA
sp|A8CG34|P121C_HUMAN	SAIPEQIISSTLSSPSSNAPDPC[57.0215]AK	262	286	2	NA	NA	L	24_3470_01_phospho	1	20240517_bbm1840_24-3470_Kelleher_Huang_01	15172546	NA	NA
sp|A8CG34|P121C_HUMAN	GLNSQSSDDHLNKR	352	365	3	NA	NA	L	24_3470_01_phospho	1	20240517_bbm1840_24-3470_Kelleher_Huang_01	46294868	NA	NA
sp|A8CG34|P121C_HUMAN	GLNSQSS[79.9663]DDHLNKR	352	365	3	NA	NA	L	24_3470_01_phospho	1	20240517_bbm1840_24-3470_Kelleher_Huang_01	23488416	GLNS(0.0480)QS(0.1885)S(0.7635)DDHLNKR	NA
sp|A8CG34|P121C_HUMAN	SAIPEQIISSTLSSPSSNAPDPC[57.0215]AK	262	286	3	NA	NA	L	24_3470_01_phospho	1	20240517_bbm1840_24-3470_Kelleher_Huang_01	117088880	NA	NA
sp|A8CG34|P121C_HUMAN	SAIPEQIISSTLSSPSSNAPDPC[57.0215]AKETVLSALK	262	294	3	NA	NA	L	24_3470_01_phospho	1	20240517_bbm1840_24-3470_Kelleher_Huang_01	21405610	NA	NA
sp|A8CG34|P121C_HUMAN	GLNS[79.9663]QSSDDHLNKR	352	365	2	NA	NA	L	24_3470_01_phospho	1	20240517_bbm1840_24-3470_Kelleher_Huang_01	2850840	GLNS(0.4304)QS(0.4304)S(0.1393)DDHLNKR	NA
sp|A8CG34|P121C_HUMAN	SAIPEQIISSTLSSPSSNAPDPC[57.0215]AKETVLSALK	262	294	4	NA	NA	L	24_3470_01_phospho	1	20240517_bbm1840_24-3470_Kelleher_Huang_01	6389528	NA	NA
sp|A8CG34|P121C_HUMAN	GLNS[79.9663]QSSDDHLNKR	352	365	3	NA	NA	L	24_3470_01_phospho	1	20240517_bbm1840_24-3470_Kelleher_Huang_01	43730880	GLNS(0.9314)QS(0.0351)S(0.0336)DDHLNKR	NA
sp|A8CG34|P121C_HUMAN	SAIPEQIISSTLSSPSSNAPDPC[57.0215]AKETVLSALKEK	262	296	4	NA	NA	L	24_3470_01_phospho	1	20240517_bbm1840_24-3470_Kelleher_Huang_01	28292312	NA	NA
sp|A8CG34|P121C_HUMAN	SAIPEQIISSTLS[79.9663]SPSSNAPDPC[57.0215]AK	262	286	2	NA	NA	L	24_3470_01_phospho	1	20240517_bbm1840_24-3470_Kelleher_Huang_01	4456139	S(0.0119)AIPEQIIS(0.0740)S(0.0740)T(0.0740)LS(0.3684)S(0.3684)PS(0.0159)S(0.0134)NAPDPCAK	NA
sp|A8CG34|P121C_HUMAN	GLNS[79.9663]QS[79.9663]SDDHLNKR	352	365	2	NA	NA	L	24_3470_01_phospho	1	20240517_bbm1840_24-3470_Kelleher_Huang_01	3636303	GLNS(0.6667)QS(0.6667)S(0.6667)DDHLNKR	NA
sp|A8CG34|P121C_HUMAN	GLNS[79.9663]QS[79.9663]SDDHLNKR	352	365	3	NA	NA	L	24_3470_01_phospho	1	20240517_bbm1840_24-3470_Kelleher_Huang_01	20984232	GLNS(0.6667)QS(0.6667)S(0.6667)DDHLNKR	NA
sp|A8CG34|P121C_HUMAN	SAIPEQIISSTLS[79.9663]SPSSNAPDPC[57.0215]AK	262	286	3	NA	NA	L	24_3470_01_phospho	1	20240517_bbm1840_24-3470_Kelleher_Huang_01	49159496	S(0.0098)AIPEQIIS(0.0298)S(0.0681)T(0.0681)LS(0.4026)S(0.4026)PS(0.0100)S(0.0089)NAPDPCAK	NA
sp|A8CG34|P121C_HUMAN	SAIPEQIISSTLS[79.9663]SPSSNAPDPC[57.0215]AKETVLSALKEK	262	296	4	NA	NA	L	24_3470_01_phospho	1	20240517_bbm1840_24-3470_Kelleher_Huang_01	5.75878e+06	S(0.0096)AIPEQIIS(0.0580)S(0.0580)T(0.0580)LS(0.3902)S(0.3902)PS(0.0128)S(0.0100)NAPDPCAKET(0.0066)VLS(0.0066)ALKEK	NA
sp|A8CG34|P121C_HUMAN	SAIPEQIIS[79.9663]STLSSPSSNAPDPC[57.0215]AK	262	286	2	NA	NA	L	24_3470_01_phospho	1	20240517_bbm1840_24-3470_Kelleher_Huang_01	4456139	S(0.0073)AIPEQIIS(0.1950)S(0.1950)T(0.1950)LS(0.1950)S(0.1950)PS(0.0088)S(0.0088)NAPDPCAK	NA
sp|A8CG34|P121C_HUMAN	SAIPEQIIS[79.9663]STLSSPSSNAPDPC[57.0215]AK	262	286	3	NA	NA	L	24_3470_01_phospho	1	20240517_bbm1840_24-3470_Kelleher_Huang_01	49159496	S(0.0071)AIPEQIIS(0.1962)S(0.1962)T(0.1962)LS(0.1962)S(0.1962)PS(0.0066)S(0.0054)NAPDPCAK	NA
sp|A8CG34|P121C_HUMAN	SAIPEQIIS[79.9663]STLSSPSSNAPDPC[57.0215]AKETVLSALK	262	294	3	NA	NA	L	24_3470_01_phospho	1	20240517_bbm1840_24-3470_Kelleher_Huang_01	4609858	S(0.0064)AIPEQIIS(0.1893)S(0.1893)T(0.1893)LS(0.1893)S(0.1893)PS(0.0197)S(0.0197)NAPDPCAKET(0.0039)VLS(0.0037)ALK	NA
sp|A8CG34|P121C_HUMAN	SAIPEQIIS[79.9663]S[79.9663]TLSSPSSNAPDPC[57.0215]AK	262	286	3	NA	NA	L	24_3470_01_phospho	1	20240517_bbm1840_24-3470_Kelleher_Huang_01	20083496	S(0.0791)AIPEQIIS(0.3698)S(0.3698)T(0.3698)LS(0.3698)S(0.3698)PS(0.0446)S(0.0271)NAPDPCAK	NA
sp|A8CG34|P121C_HUMAN	RRYPIHQTQYSC[57.0215]PGVLPTVC[57.0215]WNGYHK	207	232	5	NA	NA	L	24_3470_01_phospho	1	20240517_bbm1840_24-3470_Kelleher_Huang_01	1.03786e+06	NA	NA
sp|A8CG34|P121C_HUMAN	RRYPIHQTQYS[79.9663]C[57.0215]PGVLPTVC[57.0215]WNGYHK	207	232	5	NA	NA	L	24_3470_01_phospho	1	20240517_bbm1840_24-3470_Kelleher_Huang_01	4603540	RRY(0.0560)PIHQT(0.0276)QY(0.1207)S(0.7652)CPGVLPT(0.0163)VCWNGY(0.0142)HK	NA
sp|A8CG34|P121C_HUMAN	IVPAHVPTPIQPTFGGATHSAFGLK	996	1020	3	NA	NA	L	24_3470_01_phospho	1	20240517_bbm1840_24-3470_Kelleher_Huang_01	7688364	NA	NA
sp|A8CG34|P121C_HUMAN	IVPAHVPTPIQPTFGGATHSAFGLK	996	1020	4	NA	NA	L	24_3470_01_phospho	1	20240517_bbm1840_24-3470_Kelleher_Huang_01	191248432	NA	NA
sp|A8CG34|P121C_HUMAN	IVPAHVPT[79.9663]PIQPTFGGATHSAFGLK	996	1020	3	NA	NA	L	24_3470_01_phospho	1	20240517_bbm1840_24-3470_Kelleher_Huang_01	78817352	IVPAHVPT(0.9011)PIQPT(0.0256)FGGAT(0.0373)HS(0.0361)AFGLK	NA
sp|A8CG34|P121C_HUMAN	IVPAHVPT[79.9663]PIQPTFGGATHSAFGLK	996	1020	4	NA	NA	L	24_3470_01_phospho	1	20240517_bbm1840_24-3470_Kelleher_Huang_01	105769888	IVPAHVPT(0.9005)PIQPT(0.0285)FGGAT(0.0368)HS(0.0342)AFGLK	NA
sp|A8CG34|P121C_HUMAN	IVPAHVPT[79.9663]PIQPTFGGAT[79.9663]HSAFGLK	996	1020	3	NA	NA	L	24_3470_01_phospho	1	20240517_bbm1840_24-3470_Kelleher_Huang_01	5005804	IVPAHVPT(0.5954)PIQPT(0.3186)FGGAT(0.5430)HS(0.5430)AFGLK	NA
sp|A8CG34|P121C_HUMAN	GEQLTLPPPPQLGYSITAEDLDLEK	493	517	3	NA	NA	L	24_3470_01_phospho	1	20240517_bbm1840_24-3470_Kelleher_Huang_01	20153988	NA	NA
sp|A8CG34|P121C_HUMAN	GEQLTLPPPPQLGYSITAEDLDLEKK	493	518	3	NA	NA	L	24_3470_01_phospho	1	20240517_bbm1840_24-3470_Kelleher_Huang_01	9655167	NA	NA
sp|A8CG34|P121C_HUMAN	S[79.9663]PAAAAAGAGER	2	13	2	NA	NA	L	24_3470_01_phospho	1	20240517_bbm1840_24-3470_Kelleher_Huang_01	2797875	S(1.0000)PAAAAAGAGER	NA
sp|A8CG34|P121C_HUMAN	TLLEGPDPAELLLMGSYLGKPGPPQPAPAPEGQDLR	111	146	3	NA	NA	L	24_3470_01_phospho	1	20240517_bbm1840_24-3470_Kelleher_Huang_01	12634688	NA	NA
sp|A8CG34|P121C_HUMAN	NGPSSSPFSSPASSR	407	421	2	NA	NA	L	24_3470_01_phospho	1	20240517_bbm1840_24-3470_Kelleher_Huang_01	3.4095e+06	NA	NA
sp|A8CG34|P121C_HUMAN	KVQLLPSR	484	491	2	NA	NA	L	24_3470_01_phospho	1	20240517_bbm1840_24-3470_Kelleher_Huang_01	152809648	NA	NA
sp|A8CG34|P121C_HUMAN	APPTLQAETATKPQATSAPSPAPK	655	678	3	NA	NA	L	24_3470_01_phospho	1	20240517_bbm1840_24-3470_Kelleher_Huang_01	32695840	NA	NA
sp|A8CG34|P121C_HUMAN	TLLEGPDPAELLLM[15.9949]GSYLGKPGPPQPAPAPEGQDLR	111	146	3	NA	NA	L	24_3470_01_phospho	1	20240517_bbm1840_24-3470_Kelleher_Huang_01	5521920	NA	TLLEGPDPAELLLM(1.0000)GSYLGKPGPPQPAPAPEGQDLR
sp|A8CG34|P121C_HUMAN	APPTLQAETATKPQATSAPS[79.9663]PAPK	655	678	3	NA	NA	L	24_3470_01_phospho	1	20240517_bbm1840_24-3470_Kelleher_Huang_01	81667280	APPT(0.0158)LQAET(0.0225)AT(0.0225)KPQAT(0.0428)S(0.0428)APS(0.8536)PAPK	NA
sp|A8CG34|P121C_HUMAN	VHHFYPSLPTPLLRPSGR	171	188	4	NA	NA	L	24_3470_01_phospho	1	20240517_bbm1840_24-3470_Kelleher_Huang_01	3.517e+06	NA	NA
sp|A8CG34|P121C_HUMAN	VHHFYPSLPTPLLRPSGRPSPR	171	192	4	NA	NA	L	24_3470_01_phospho	1	20240517_bbm1840_24-3470_Kelleher_Huang_01	8215535	NA	NA
sp|A8CG34|P121C_HUMAN	VHHFYPSLPTPLLRPSGRPSPR	171	192	5	NA	NA	L	24_3470_01_phospho	1	20240517_bbm1840_24-3470_Kelleher_Huang_01	77575016	NA	NA
sp|A8CG34|P121C_HUMAN	VHHFYPSLPTPLLRPS[79.9663]GRPSPR	171	192	4	NA	NA	L	24_3470_01_phospho	1	20240517_bbm1840_24-3470_Kelleher_Huang_01	21351034	VHHFY(0.0129)PS(0.0134)LPT(0.0203)PLLRPS(0.4767)GRPS(0.4767)PR	NA
sp|A8CG34|P121C_HUMAN	TVEEEDQIFLDGQENK	301	316	2	NA	NA	L	24_3470_01_phospho	1	20240517_bbm1840_24-3470_Kelleher_Huang_01	63583792	NA	NA
sp|A8CG34|P121C_HUMAN	TVEEEDQIFLDGQENKR	301	317	2	NA	NA	L	24_3470_01_phospho	1	20240517_bbm1840_24-3470_Kelleher_Huang_01	9886392	NA	NA
sp|A8CG34|P121C_HUMAN	VHHFYPSLPT[79.9663]PLLRPSGRPSPR	171	192	5	NA	NA	L	24_3470_01_phospho	1	20240517_bbm1840_24-3470_Kelleher_Huang_01	19503376	VHHFY(0.0446)PS(0.1018)LPT(0.7972)PLLRPS(0.0282)GRPS(0.0282)PR	NA
sp|A8CG34|P121C_HUMAN	GTLPDRFVITPR	195	206	3	NA	NA	L	24_3470_01_phospho	1	20240517_bbm1840_24-3470_Kelleher_Huang_01	6.1429e+06	NA	NA
sp|A8CG34|P121C_HUMAN	VHHFYPSLPT[79.9663]PLLRPS[79.9663]GRPSPR	171	192	4	NA	NA	L	24_3470_01_phospho	1	20240517_bbm1840_24-3470_Kelleher_Huang_01	43965104	VHHFY(0.0366)PS(0.0443)LPT(0.6994)PLLRPS(0.6099)GRPS(0.6099)PR	NA
sp|A8CG34|P121C_HUMAN	RTLFASPPAK	90	99	2	NA	NA	L	24_3470_01_phospho	1	20240517_bbm1840_24-3470_Kelleher_Huang_01	3724298	NA	NA
sp|A8CG34|P121C_HUMAN	TVEEEDQIFLDGQENKR	301	317	3	NA	NA	L	24_3470_01_phospho	1	20240517_bbm1840_24-3470_Kelleher_Huang_01	172985968	NA	NA
sp|A8CG34|P121C_HUMAN	RGEQLTLPPPPQLGYSITAEDLDLEK	492	517	3	NA	NA	L	24_3470_01_phospho	1	20240517_bbm1840_24-3470_Kelleher_Huang_01	153520960	NA	NA
sp|A8CG34|P121C_HUMAN	RGEQLTLPPPPQLGYSITAEDLDLEK	492	517	4	NA	NA	L	24_3470_01_phospho	1	20240517_bbm1840_24-3470_Kelleher_Huang_01	3.78047e+06	NA	NA
sp|A8CG34|P121C_HUMAN	TVEEEDQIFLDGQENKRR	301	318	3	NA	NA	L	24_3470_01_phospho	1	20240517_bbm1840_24-3470_Kelleher_Huang_01	38296584	NA	NA
sp|A8CG34|P121C_HUMAN	VHHFYPS[79.9663]LPTPLLRPSGRPSPR	171	192	5	NA	NA	L	24_3470_01_phospho	1	20240517_bbm1840_24-3470_Kelleher_Huang_01	36019408	VHHFY(0.0611)PS(0.8802)LPT(0.0207)PLLRPS(0.0190)GRPS(0.0190)PR	NA
sp|A8CG34|P121C_HUMAN	RGEQLTLPPPPQLGYSITAEDLDLEKK	492	518	3	NA	NA	L	24_3470_01_phospho	1	20240517_bbm1840_24-3470_Kelleher_Huang_01	4.24184e+06	NA	NA
sp|A8CG34|P121C_HUMAN	TVEEEDQIFLDGQENKRR	301	318	4	NA	NA	L	24_3470_01_phospho	1	20240517_bbm1840_24-3470_Kelleher_Huang_01	180476800	NA	NA
sp|A8CG34|P121C_HUMAN	RGEQLTLPPPPQLGYSITAEDLDLEKK	492	518	4	NA	NA	L	24_3470_01_phospho	1	20240517_bbm1840_24-3470_Kelleher_Huang_01	84994016	NA	NA
sp|A8CG34|P121C_HUMAN	VHHFYPS[79.9663]LPT[79.9663]PLLRPS[79.9663]GRPSPR	171	192	4	NA	NA	L	24_3470_01_phospho	1	20240517_bbm1840_24-3470_Kelleher_Huang_01	14235442	VHHFY(0.4396)PS(0.6401)LPT(0.6401)PLLRPS(0.6401)GRPS(0.6401)PR	NA
sp|A8CG34|P121C_HUMAN	ETVLSALK	287	294	2	NA	NA	L	24_3470_01_phospho	1	20240517_bbm1840_24-3470_Kelleher_Huang_01	58478536	NA	NA
sp|A8K0R7|ZN839_HUMAN	TAVLQQR	324	330	2	NA	NA	L	24_3470_01_phospho	1	20240517_bbm1840_24-3470_Kelleher_Huang_01	5.80661e+06	NA	NA
sp|A8K0R7|ZN839_HUMAN	SC[57.0215]LVTESAR	269	277	2	NA	NA	L	24_3470_01_phospho	1	20240517_bbm1840_24-3470_Kelleher_Huang_01	1.76603e+06	NA	NA
sp|A8MW92|P20L1_HUMAN	YYPAKIEAINKEGTFTVQFYDGVIR	102	126	4	NA	NA	L	24_3470_01_phospho	1	20240517_bbm1840_24-3470_Kelleher_Huang_01	2.22687e+06	NA	NA
sp|A8MW92|P20L1_HUMAN	EGTFTVQFYDGVIR	113	126	2	NA	NA	L	24_3470_01_phospho	1	20240517_bbm1840_24-3470_Kelleher_Huang_01	7016974	NA	NA
sp|A8MW92|P20L1_HUMAN	KNEADISSSANTQKPALLSSTLSSGK	321	346	3	NA	NA	L	24_3470_01_phospho	1	20240517_bbm1840_24-3470_Kelleher_Huang_01	5.42465e+06	NA	NA
sp|A8MW92|P20L1_HUMAN	KNEADISSSANTQKPALLSSTLSSGK	321	346	4	NA	NA	L	24_3470_01_phospho	1	20240517_bbm1840_24-3470_Kelleher_Huang_01	15090034	NA	NA
sp|A8MW92|P20L1_HUMAN	KNEADISSSANTQKPALLS[79.9663]STLSSGK	321	346	3	NA	NA	L	24_3470_01_phospho	1	20240517_bbm1840_24-3470_Kelleher_Huang_01	9497925	KNEADIS(0.0055)S(0.0055)S(0.0055)ANT(0.0057)QKPALLS(0.3199)S(0.3199)T(0.3199)LS(0.0098)S(0.0081)GK	NA
sp|A8MW92|P20L1_HUMAN	IEAINKEGTFTVQFYDGVIR	107	126	3	NA	NA	L	24_3470_01_phospho	1	20240517_bbm1840_24-3470_Kelleher_Huang_01	12897130	NA	NA
sp|A8MW92|P20L1_HUMAN	LNKITGLLASK	278	288	2	NA	NA	L	24_3470_01_phospho	1	20240517_bbm1840_24-3470_Kelleher_Huang_01	2.2647e+06	NA	NA
sp|A8MW92|P20L1_HUMAN	LNKITGLLASK	278	288	3	NA	NA	L	24_3470_01_phospho	1	20240517_bbm1840_24-3470_Kelleher_Huang_01	24230386	NA	NA
sp|A8MW92|P20L1_HUMAN	GSEVTAPVASDSSYR	480	494	2	NA	NA	L	24_3470_01_phospho	1	20240517_bbm1840_24-3470_Kelleher_Huang_01	2.1382e+06	NA	NA
sp|A8MW92|P20L1_HUMAN	GSEVTAPVASDSSYRNEC[57.0215]PR	480	499	3	NA	NA	L	24_3470_01_phospho	1	20240517_bbm1840_24-3470_Kelleher_Huang_01	16068828	NA	NA
sp|A8MW92|P20L1_HUMAN	LEALDYLQK	19	27	2	NA	NA	L	24_3470_01_phospho	1	20240517_bbm1840_24-3470_Kelleher_Huang_01	22123810	NA	NA
sp|A8MW92|P20L1_HUMAN	EGLKDEEDFFDFK	76	88	3	NA	NA	L	24_3470_01_phospho	1	20240517_bbm1840_24-3470_Kelleher_Huang_01	6988860	NA	NA
sp|A8MW92|P20L1_HUMAN	EGLKDEEDFFDFKAGEEVLAR	76	96	3	NA	NA	L	24_3470_01_phospho	1	20240517_bbm1840_24-3470_Kelleher_Huang_01	9257192	NA	NA
sp|A8MW92|P20L1_HUMAN	EGLKDEEDFFDFKAGEEVLAR	76	96	4	NA	NA	L	24_3470_01_phospho	1	20240517_bbm1840_24-3470_Kelleher_Huang_01	28121376	NA	NA
sp|A8MW92|P20L1_HUMAN	VFSISSQNQQESSVPEVPDVAHLPLEK	442	468	3	NA	NA	L	24_3470_01_phospho	1	20240517_bbm1840_24-3470_Kelleher_Huang_01	16110131	NA	NA
sp|A8MW92|P20L1_HUMAN	KPPNRPGITFEIGAR	4	18	3	NA	NA	L	24_3470_01_phospho	1	20240517_bbm1840_24-3470_Kelleher_Huang_01	24357442	NA	NA
sp|A8MW92|P20L1_HUMAN	KPPNRPGITFEIGAR	4	18	4	NA	NA	L	24_3470_01_phospho	1	20240517_bbm1840_24-3470_Kelleher_Huang_01	6855285	NA	NA
sp|A8MW92|P20L1_HUMAN	GAPAAAGISK	521	530	2	NA	NA	L	24_3470_01_phospho	1	20240517_bbm1840_24-3470_Kelleher_Huang_01	13776059	NA	NA
sp|A8MW92|P20L1_HUMAN	GAPAAAGISKTEK	521	533	3	NA	NA	L	24_3470_01_phospho	1	20240517_bbm1840_24-3470_Kelleher_Huang_01	5304083	NA	NA
sp|A8MW92|P20L1_HUMAN	LGPC[57.0215]LPLDLSR	469	479	2	NA	NA	L	24_3470_01_phospho	1	20240517_bbm1840_24-3470_Kelleher_Huang_01	46512652	NA	NA
sp|A8MW92|P20L1_HUMAN	ITGLLASK	281	288	2	NA	NA	L	24_3470_01_phospho	1	20240517_bbm1840_24-3470_Kelleher_Huang_01	36964380	NA	NA
sp|A8MW92|P20L1_HUMAN	NEADISSSANTQKPALLSSTLSSGK	322	346	3	NA	NA	L	24_3470_01_phospho	1	20240517_bbm1840_24-3470_Kelleher_Huang_01	4.427e+06	NA	NA
sp|A8MW92|P20L1_HUMAN	YDEWIYWDSNR	54	64	2	NA	NA	L	24_3470_01_phospho	1	20240517_bbm1840_24-3470_Kelleher_Huang_01	984396	NA	NA
sp|A8MW92|P20L1_HUMAN	AGEEVLAR	89	96	2	NA	NA	L	24_3470_01_phospho	1	20240517_bbm1840_24-3470_Kelleher_Huang_01	4.76111e+06	NA	NA
sp|A8MW92|P20L1_HUMAN	IDYEEGK	36	42	2	NA	NA	L	24_3470_01_phospho	1	20240517_bbm1840_24-3470_Kelleher_Huang_01	5.02927e+06	NA	NA
sp|B7ZAQ6|GPHRA_HUMAN	SVTTSASGSENLTLIQQEVDALEELSR	233	259	3	NA	NA	L	24_3470_01_phospho	1	20240517_bbm1840_24-3470_Kelleher_Huang_01	2.06201e+06	NA	NA
sp|B7ZAQ6|GPHRA_HUMAN	QLFLETADLYATK	260	272	2	NA	NA	L	24_3470_01_phospho	1	20240517_bbm1840_24-3470_Kelleher_Huang_01	4360766	NA	NA
sp|B7ZAQ6|GPHRA_HUMAN	NVTDTDILALER	180	191	2	NA	NA	L	24_3470_01_phospho	1	20240517_bbm1840_24-3470_Kelleher_Huang_01	3.07642e+06	NA	NA
sp|G2XKQ0|SUMO5_HUMAN	FLFEGQR	64	70	2	NA	NA	L	24_3470_01_phospho	1	20240517_bbm1840_24-3470_Kelleher_Huang_01	4.66621e+06	NA	NA
sp|O00165|HAX1_HUMAN	FHSPQHPPEEFGFGFSFSPGGGIR	51	74	4	NA	NA	L	24_3470_01_phospho	1	20240517_bbm1840_24-3470_Kelleher_Huang_01	7795839	NA	NA
sp|O00165|HAX1_HUMAN	GDPESPRPPALDDAFSILDLFLGR	251	274	3	NA	NA	L	24_3470_01_phospho	1	20240517_bbm1840_24-3470_Kelleher_Huang_01	1.65114e+06	NA	NA
sp|O00165|HAX1_HUMAN	SESPQPAPDWGSQRPFHR	151	168	4	NA	NA	L	24_3470_01_phospho	1	20240517_bbm1840_24-3470_Kelleher_Huang_01	3.91287e+06	NA	NA
sp|O00165|HAX1_HUMAN	TREDNDLDSQVSQEGLGPVLQPQPK	181	205	3	NA	NA	L	24_3470_01_phospho	1	20240517_bbm1840_24-3470_Kelleher_Huang_01	7236350	NA	NA
sp|O00165|HAX1_HUMAN	ITKPDGIVEER	216	226	3	NA	NA	L	24_3470_01_phospho	1	20240517_bbm1840_24-3470_Kelleher_Huang_01	4.80248e+06	NA	NA
sp|O00165|HAX1_HUMAN	IFGGVLESDAR	140	150	2	NA	NA	L	24_3470_01_phospho	1	20240517_bbm1840_24-3470_Kelleher_Huang_01	3901737	NA	NA
sp|O00165|HAX1_HUMAN	FHDNFGFDDLVR	75	86	3	NA	NA	L	24_3470_01_phospho	1	20240517_bbm1840_24-3470_Kelleher_Huang_01	3.18514e+06	NA	NA
sp|O00192|ARVC_HUMAN	AGPLGPGPGDGC[57.0215]FTLPGHR	215	233	3	NA	NA	L	24_3470_01_phospho	1	20240517_bbm1840_24-3470_Kelleher_Huang_01	12100914	NA	NA
sp|O00192|ARVC_HUMAN	QVPVGPDGLPLLDGGPPLGPFADGALDR	138	165	3	NA	NA	L	24_3470_01_phospho	1	20240517_bbm1840_24-3470_Kelleher_Huang_01	2.16412e+06	NA	NA
sp|O00192|ARVC_HUMAN	AASHVLQTVWSYK	821	833	3	NA	NA	L	24_3470_01_phospho	1	20240517_bbm1840_24-3470_Kelleher_Huang_01	7464811	NA	NA
sp|O00192|ARVC_HUMAN	AASHVLQTVWSYKELR	821	836	4	NA	NA	L	24_3470_01_phospho	1	20240517_bbm1840_24-3470_Kelleher_Huang_01	1.52756e+06	NA	NA
sp|O00192|ARVC_HUMAN	AGPLGPGPGDGC[57.0215]FT[79.9663]LPGHR	215	233	3	NA	NA	L	24_3470_01_phospho	1	20240517_bbm1840_24-3470_Kelleher_Huang_01	7121796	AGPLGPGPGDGCFT(1.0000)LPGHR	NA
sp|O00192|ARVC_HUMAN	GLPLLVALLDHPR	401	413	2	NA	NA	L	24_3470_01_phospho	1	20240517_bbm1840_24-3470_Kelleher_Huang_01	3.61538e+06	NA	NA
sp|O00192|ARVC_HUMAN	GLPLLVALLDHPR	401	413	3	NA	NA	L	24_3470_01_phospho	1	20240517_bbm1840_24-3470_Kelleher_Huang_01	20143008	NA	NA
sp|O00192|ARVC_HUMAN	GFELLYQPEVVR	654	665	2	NA	NA	L	24_3470_01_phospho	1	20240517_bbm1840_24-3470_Kelleher_Huang_01	6249777	NA	NA
sp|O00192|ARVC_HUMAN	EAFPVGPEPGPPGGR	234	248	2	NA	NA	L	24_3470_01_phospho	1	20240517_bbm1840_24-3470_Kelleher_Huang_01	9210568	NA	NA
sp|O00192|ARVC_HUMAN	ANAAAYLQHLC[57.0215]FENEGVK	376	393	3	NA	NA	L	24_3470_01_phospho	1	20240517_bbm1840_24-3470_Kelleher_Huang_01	4729782	NA	NA
sp|O00192|ARVC_HUMAN	GAS[79.9663]SAGEASEKEPLKLDPSR	913	932	3	NA	NA	L	24_3470_01_phospho	1	20240517_bbm1840_24-3470_Kelleher_Huang_01	4.10869e+06	GAS(0.4818)S(0.4818)AGEAS(0.0197)EKEPLKLDPS(0.0166)R	NA
sp|O00192|ARVC_HUMAN	GLPVLVELLQSETDKVVR	710	727	3	NA	NA	L	24_3470_01_phospho	1	20240517_bbm1840_24-3470_Kelleher_Huang_01	9072374	NA	NA
sp|O00192|ARVC_HUMAN	DAEWTTVFK	512	520	2	NA	NA	L	24_3470_01_phospho	1	20240517_bbm1840_24-3470_Kelleher_Huang_01	9417377	NA	NA
sp|O00192|ARVC_HUMAN	ELVTGTLWNLSSYEPLK	462	478	2	NA	NA	L	24_3470_01_phospho	1	20240517_bbm1840_24-3470_Kelleher_Huang_01	11839644	NA	NA
sp|O00192|ARVC_HUMAN	EVPGADRYQEAEPGPLGSAVGS[79.9663]QR	585	608	3	NA	NA	L	24_3470_01_phospho	1	20240517_bbm1840_24-3470_Kelleher_Huang_01	3.04728e+06	EVPGADRY(0.0356)QEAEPGPLGS(0.3028)AVGS(0.6616)QR	NA
sp|O00192|ARVC_HUMAN	GVPALVALVASSQSVR	802	817	2	NA	NA	L	24_3470_01_phospho	1	20240517_bbm1840_24-3470_Kelleher_Huang_01	4.16573e+06	NA	NA
sp|O00192|ARVC_HUMAN	HVALQLER	36	43	2	NA	NA	L	24_3470_01_phospho	1	20240517_bbm1840_24-3470_Kelleher_Huang_01	6140130	NA	NA
sp|O00192|ARVC_HUMAN	AAIRDC[57.0215]GGVPALVR	437	450	3	NA	NA	L	24_3470_01_phospho	1	20240517_bbm1840_24-3470_Kelleher_Huang_01	4983610	NA	NA
sp|O00192|ARVC_HUMAN	AVAIALR	728	734	2	NA	NA	L	24_3470_01_phospho	1	20240517_bbm1840_24-3470_Kelleher_Huang_01	9453676	NA	NA
sp|O00192|ARVC_HUMAN	HPVDPVKANAAAYLQHLC[57.0215]FENEGVK	369	393	4	NA	NA	L	24_3470_01_phospho	1	20240517_bbm1840_24-3470_Kelleher_Huang_01	3.55317e+06	NA	NA
sp|O00192|ARVC_HUMAN	HPVDPVKANAAAYLQHLC[57.0215]FENEGVKR	369	394	5	NA	NA	L	24_3470_01_phospho	1	20240517_bbm1840_24-3470_Kelleher_Huang_01	2.93564e+06	NA	NA
sp|O00203|AP3B1_HUMAN	QFAAATIQTIGR	419	430	2	NA	NA	L	24_3470_01_phospho	1	20240517_bbm1840_24-3470_Kelleher_Huang_01	27724838	NA	NA
sp|O00203|AP3B1_HUMAN	SNREVQYIVLQNIATMSIQR	345	364	3	NA	NA	L	24_3470_01_phospho	1	20240517_bbm1840_24-3470_Kelleher_Huang_01	11619615	NA	NA
sp|O00203|AP3B1_HUMAN	SNREVQYIVLQNIATMSIQRK	345	365	4	NA	NA	L	24_3470_01_phospho	1	20240517_bbm1840_24-3470_Kelleher_Huang_01	2224601	NA	NA
sp|O00203|AP3B1_HUMAN	SNREVQYIVLQNIATM[15.9949]SIQR	345	364	3	NA	NA	L	24_3470_01_phospho	1	20240517_bbm1840_24-3470_Kelleher_Huang_01	1.67456e+06	NA	SNREVQYIVLQNIATM(1.0000)SIQR
sp|O00203|AP3B1_HUMAN	ATGYLELSNWPEVAPDPSVR	630	649	2	NA	NA	L	24_3470_01_phospho	1	20240517_bbm1840_24-3470_Kelleher_Huang_01	243513472	NA	NA
sp|O00203|AP3B1_HUMAN	ATGYLELSNWPEVAPDPSVR	630	649	3	NA	NA	L	24_3470_01_phospho	1	20240517_bbm1840_24-3470_Kelleher_Huang_01	53556280	NA	NA
sp|O00203|AP3B1_HUMAN	MVSIQITLNNTTDR	899	912	2	NA	NA	L	24_3470_01_phospho	1	20240517_bbm1840_24-3470_Kelleher_Huang_01	6.49815e+06	NA	NA
sp|O00203|AP3B1_HUMAN	THVLLHR	870	876	2	NA	NA	L	24_3470_01_phospho	1	20240517_bbm1840_24-3470_Kelleher_Huang_01	81458312	NA	NA
sp|O00203|AP3B1_HUMAN	EWTPAGK	659	665	2	NA	NA	L	24_3470_01_phospho	1	20240517_bbm1840_24-3470_Kelleher_Huang_01	154442544	NA	NA
sp|O00203|AP3B1_HUMAN	LLDSITVPVAR	486	496	2	NA	NA	L	24_3470_01_phospho	1	20240517_bbm1840_24-3470_Kelleher_Huang_01	410181888	NA	NA
sp|O00203|AP3B1_HUMAN	LLDSITVPVARASILWLIGENC[57.0215]ERVPK	486	512	4	NA	NA	L	24_3470_01_phospho	1	20240517_bbm1840_24-3470_Kelleher_Huang_01	6494673	NA	NA
sp|O00203|AP3B1_HUMAN	TVHSGSLMLVTVELK	1049	1063	3	NA	NA	L	24_3470_01_phospho	1	20240517_bbm1840_24-3470_Kelleher_Huang_01	5.27238e+06	NA	NA
sp|O00203|AP3B1_HUMAN	TVHSGSLM[15.9949]LVTVELK	1049	1063	3	NA	NA	L	24_3470_01_phospho	1	20240517_bbm1840_24-3470_Kelleher_Huang_01	1.99038e+06	NA	TVHSGSLM(1.0000)LVTVELK
sp|O00203|AP3B1_HUMAN	TVIGSVLLR	1077	1085	2	NA	NA	L	24_3470_01_phospho	1	20240517_bbm1840_24-3470_Kelleher_Huang_01	226543584	NA	NA
sp|O00203|AP3B1_HUMAN	IVGMIAK	66	72	2	NA	NA	L	24_3470_01_phospho	1	20240517_bbm1840_24-3470_Kelleher_Huang_01	10182894	NA	NA
sp|O00203|AP3B1_HUMAN	IVGM[15.9949]IAK	66	72	2	NA	NA	L	24_3470_01_phospho	1	20240517_bbm1840_24-3470_Kelleher_Huang_01	11033795	NA	IVGM(1.0000)IAK
sp|O00203|AP3B1_HUMAN	EASADLSPYVR	157	167	2	NA	NA	L	24_3470_01_phospho	1	20240517_bbm1840_24-3470_Kelleher_Huang_01	241150656	NA	NA
sp|O00203|AP3B1_HUMAN	EASADLSPYVRK	157	168	2	NA	NA	L	24_3470_01_phospho	1	20240517_bbm1840_24-3470_Kelleher_Huang_01	1.99498e+06	NA	NA
sp|O00203|AP3B1_HUMAN	LVYVYLVR	97	104	2	NA	NA	L	24_3470_01_phospho	1	20240517_bbm1840_24-3470_Kelleher_Huang_01	196250960	NA	NA
sp|O00203|AP3B1_HUMAN	EASADLSPYVRK	157	168	3	NA	NA	L	24_3470_01_phospho	1	20240517_bbm1840_24-3470_Kelleher_Huang_01	11312366	NA	NA
sp|O00203|AP3B1_HUMAN	VPIIVPIMMLAIK	144	156	2	NA	NA	L	24_3470_01_phospho	1	20240517_bbm1840_24-3470_Kelleher_Huang_01	45939880	NA	NA
sp|O00203|AP3B1_HUMAN	VPIIVPIM[15.9949]MLAIK	144	156	2	NA	NA	L	24_3470_01_phospho	1	20240517_bbm1840_24-3470_Kelleher_Huang_01	2.64813e+06	NA	VPIIVPIM(0.5000)M(0.5000)LAIK
sp|O00203|AP3B1_HUMAN	ALKDPNQLIR	123	132	2	NA	NA	L	24_3470_01_phospho	1	20240517_bbm1840_24-3470_Kelleher_Huang_01	33501930	NA	NA
sp|O00203|AP3B1_HUMAN	ALKDPNQLIR	123	132	3	NA	NA	L	24_3470_01_phospho	1	20240517_bbm1840_24-3470_Kelleher_Huang_01	452527936	NA	NA
sp|O00203|AP3B1_HUMAN	VVNVANVGAVPSGQDNIHR	1026	1044	2	NA	NA	L	24_3470_01_phospho	1	20240517_bbm1840_24-3470_Kelleher_Huang_01	6509294	NA	NA
sp|O00203|AP3B1_HUMAN	EGSTAQLIINTEK	1064	1076	2	NA	NA	L	24_3470_01_phospho	1	20240517_bbm1840_24-3470_Kelleher_Huang_01	39913000	NA	NA
sp|O00203|AP3B1_HUMAN	VVNVANVGAVPSGQDNIHR	1026	1044	3	NA	NA	L	24_3470_01_phospho	1	20240517_bbm1840_24-3470_Kelleher_Huang_01	331325696	NA	NA
sp|O00203|AP3B1_HUMAN	EGSTAQLIINTEKTVIGSVLLR	1064	1085	3	NA	NA	L	24_3470_01_phospho	1	20240517_bbm1840_24-3470_Kelleher_Huang_01	2.08754e+06	NA	NA
sp|O00203|AP3B1_HUMAN	LLQMQPAQHGEIIK	468	481	3	NA	NA	L	24_3470_01_phospho	1	20240517_bbm1840_24-3470_Kelleher_Huang_01	13826223	NA	NA
sp|O00203|AP3B1_HUMAN	LLQM[15.9949]QPAQHGEIIK	468	481	3	NA	NA	L	24_3470_01_phospho	1	20240517_bbm1840_24-3470_Kelleher_Huang_01	6594361	NA	LLQM(1.0000)QPAQHGEIIK
sp|O00203|AP3B1_HUMAN	SFTSEDDLVK	524	533	2	NA	NA	L	24_3470_01_phospho	1	20240517_bbm1840_24-3470_Kelleher_Huang_01	61019392	NA	NA
sp|O00203|AP3B1_HUMAN	NTKPLLQSR	303	311	2	NA	NA	L	24_3470_01_phospho	1	20240517_bbm1840_24-3470_Kelleher_Huang_01	68567288	NA	NA
sp|O00203|AP3B1_HUMAN	TLKLEILTNLANEANISTLLR	387	407	3	NA	NA	L	24_3470_01_phospho	1	20240517_bbm1840_24-3470_Kelleher_Huang_01	70205808	NA	NA
sp|O00203|AP3B1_HUMAN	SFTSEDDLVKLQILNLGAK	524	542	2	NA	NA	L	24_3470_01_phospho	1	20240517_bbm1840_24-3470_Kelleher_Huang_01	11240900	NA	NA
sp|O00203|AP3B1_HUMAN	NTKPLLQSR	303	311	3	NA	NA	L	24_3470_01_phospho	1	20240517_bbm1840_24-3470_Kelleher_Huang_01	248305280	NA	NA
sp|O00203|AP3B1_HUMAN	SFTSEDDLVKLQILNLGAK	524	542	3	NA	NA	L	24_3470_01_phospho	1	20240517_bbm1840_24-3470_Kelleher_Huang_01	390469760	NA	NA
sp|O00203|AP3B1_HUMAN	GKNASELFPAVVK	73	85	2	NA	NA	L	24_3470_01_phospho	1	20240517_bbm1840_24-3470_Kelleher_Huang_01	73610144	NA	NA
sp|O00203|AP3B1_HUMAN	GKNASELFPAVVK	73	85	3	NA	NA	L	24_3470_01_phospho	1	20240517_bbm1840_24-3470_Kelleher_Huang_01	315895136	NA	NA
sp|O00203|AP3B1_HUMAN	NAAVVMAVAQLYWHISPK	312	329	2	NA	NA	L	24_3470_01_phospho	1	20240517_bbm1840_24-3470_Kelleher_Huang_01	10061576	NA	NA
sp|O00203|AP3B1_HUMAN	DKSTLVAGSVVMAFEEVC[57.0215]PDRIDLIHK	198	224	4	NA	NA	L	24_3470_01_phospho	1	20240517_bbm1840_24-3470_Kelleher_Huang_01	12191445	NA	NA
sp|O00203|AP3B1_HUMAN	NAAVVMAVAQLYWHISPK	312	329	3	NA	NA	L	24_3470_01_phospho	1	20240517_bbm1840_24-3470_Kelleher_Huang_01	17273996	NA	NA
sp|O00203|AP3B1_HUMAN	NAAVVM[15.9949]AVAQLYWHISPK	312	329	3	NA	NA	L	24_3470_01_phospho	1	20240517_bbm1840_24-3470_Kelleher_Huang_01	6945835	NA	NAAVVM(1.0000)AVAQLYWHISPK
sp|O00203|AP3B1_HUMAN	LYLTNSK	543	549	2	NA	NA	L	24_3470_01_phospho	1	20240517_bbm1840_24-3470_Kelleher_Huang_01	234830640	NA	NA
sp|O00203|AP3B1_HUMAN	LYLTNSKQTK	543	552	3	NA	NA	L	24_3470_01_phospho	1	20240517_bbm1840_24-3470_Kelleher_Huang_01	8444744	NA	NA
sp|O00203|AP3B1_HUMAN	DRDHFQLGTLSHTLNIK	613	629	3	NA	NA	L	24_3470_01_phospho	1	20240517_bbm1840_24-3470_Kelleher_Huang_01	3077171	NA	NA
sp|O00203|AP3B1_HUMAN	YAEEQQDLALLSISTFQR	105	122	2	NA	NA	L	24_3470_01_phospho	1	20240517_bbm1840_24-3470_Kelleher_Huang_01	125739144	NA	NA
sp|O00203|AP3B1_HUMAN	ASILWLIGENC[57.0215]ER	497	509	2	NA	NA	L	24_3470_01_phospho	1	20240517_bbm1840_24-3470_Kelleher_Huang_01	210799136	NA	NA
sp|O00203|AP3B1_HUMAN	DRDHFQLGTLSHTLNIK	613	629	4	NA	NA	L	24_3470_01_phospho	1	20240517_bbm1840_24-3470_Kelleher_Huang_01	24245890	NA	NA
sp|O00203|AP3B1_HUMAN	ASILWLIGENC[57.0215]ER	497	509	3	NA	NA	L	24_3470_01_phospho	1	20240517_bbm1840_24-3470_Kelleher_Huang_01	12700692	NA	NA
sp|O00203|AP3B1_HUMAN	YAEEQQDLALLSISTFQR	105	122	3	NA	NA	L	24_3470_01_phospho	1	20240517_bbm1840_24-3470_Kelleher_Huang_01	71607512	NA	NA
sp|O00203|AP3B1_HUMAN	ASILWLIGENC[57.0215]ERVPK	497	512	2	NA	NA	L	24_3470_01_phospho	1	20240517_bbm1840_24-3470_Kelleher_Huang_01	13227666	NA	NA
sp|O00203|AP3B1_HUMAN	GLAAHYFFPR	881	890	2	NA	NA	L	24_3470_01_phospho	1	20240517_bbm1840_24-3470_Kelleher_Huang_01	38050068	NA	NA
sp|O00203|AP3B1_HUMAN	ASILWLIGENC[57.0215]ERVPK	497	512	3	NA	NA	L	24_3470_01_phospho	1	20240517_bbm1840_24-3470_Kelleher_Huang_01	237082048	NA	NA
sp|O00203|AP3B1_HUMAN	LYSLDPEQK	177	185	2	NA	NA	L	24_3470_01_phospho	1	20240517_bbm1840_24-3470_Kelleher_Huang_01	16561433	NA	NA
sp|O00203|AP3B1_HUMAN	LYSLDPEQKEMLIEVIEK	177	194	3	NA	NA	L	24_3470_01_phospho	1	20240517_bbm1840_24-3470_Kelleher_Huang_01	21390156	NA	NA
sp|O00203|AP3B1_HUMAN	GLAAHYFFPR	881	890	3	NA	NA	L	24_3470_01_phospho	1	20240517_bbm1840_24-3470_Kelleher_Huang_01	500734592	NA	NA
sp|O00203|AP3B1_HUMAN	LYSLDPEQKEM[15.9949]LIEVIEK	177	194	3	NA	NA	L	24_3470_01_phospho	1	20240517_bbm1840_24-3470_Kelleher_Huang_01	7.52095e+06	NA	LYSLDPEQKEM(1.0000)LIEVIEK
sp|O00203|AP3B1_HUMAN	STLVAGSVVMAFEEVC[57.0215]PDRIDLIHK	200	224	4	NA	NA	L	24_3470_01_phospho	1	20240517_bbm1840_24-3470_Kelleher_Huang_01	15472302	NA	NA
sp|O00203|AP3B1_HUMAN	EQGVLTGMNETSAVIIAAPQNFTPSVIFQK	996	1025	3	NA	NA	L	24_3470_01_phospho	1	20240517_bbm1840_24-3470_Kelleher_Huang_01	8173195	NA	NA
sp|O00203|AP3B1_HUMAN	LEILTNLANEANISTLLR	390	407	2	NA	NA	L	24_3470_01_phospho	1	20240517_bbm1840_24-3470_Kelleher_Huang_01	27616224	NA	NA
sp|O00203|AP3B1_HUMAN	LEILTNLANEANISTLLR	390	407	3	NA	NA	L	24_3470_01_phospho	1	20240517_bbm1840_24-3470_Kelleher_Huang_01	7110089	NA	NA
sp|O00203|AP3B1_HUMAN	TQFVSPWK	254	261	2	NA	NA	L	24_3470_01_phospho	1	20240517_bbm1840_24-3470_Kelleher_Huang_01	12952870	NA	NA
sp|O00203|AP3B1_HUMAN	NVEVIELAK	650	658	2	NA	NA	L	24_3470_01_phospho	1	20240517_bbm1840_24-3470_Kelleher_Huang_01	236582752	NA	NA
sp|O00203|AP3B1_HUMAN	n[42.0106]SSNSFPYNEQSGGGEATELGQEATSTISPSGAFGLFSSDLK	2	42	3	NA	NA	L	24_3470_01_phospho	1	20240517_bbm1840_24-3470_Kelleher_Huang_01	16727714	NA	NA
sp|O00203|AP3B1_HUMAN	n[42.0106]SSNSFPYNEQSGGGEATELGQEATSTISPSGAFGLFSSDLKK	2	43	3	NA	NA	L	24_3470_01_phospho	1	20240517_bbm1840_24-3470_Kelleher_Huang_01	57069596	NA	NA
sp|O00203|AP3B1_HUMAN	NVEVIELAKEWTPAGK	650	665	2	NA	NA	L	24_3470_01_phospho	1	20240517_bbm1840_24-3470_Kelleher_Huang_01	23767668	NA	NA
sp|O00203|AP3B1_HUMAN	n[42.0106]SSNSFPYNEQSGGGEATELGQEATSTISPSGAFGLFSSDLKK	2	43	4	NA	NA	L	24_3470_01_phospho	1	20240517_bbm1840_24-3470_Kelleher_Huang_01	11923135	NA	NA
sp|O00203|AP3B1_HUMAN	NVEVIELAKEWTPAGK	650	665	3	NA	NA	L	24_3470_01_phospho	1	20240517_bbm1840_24-3470_Kelleher_Huang_01	96249104	NA	NA
sp|O00203|AP3B1_HUMAN	NVEVIELAKEWT[79.9663]PAGK	650	665	2	NA	NA	L	24_3470_01_phospho	1	20240517_bbm1840_24-3470_Kelleher_Huang_01	65906288	NVEVIELAKEWT(1.0000)PAGK	NA
sp|O00203|AP3B1_HUMAN	n[42.0106]SSNSFPYNEQSGGGEATELGQEATSTISPSGAFGLFSSDLKKNEDLK	2	48	4	NA	NA	L	24_3470_01_phospho	1	20240517_bbm1840_24-3470_Kelleher_Huang_01	23119644	NA	NA
sp|O00203|AP3B1_HUMAN	NVEVIELAKEWT[79.9663]PAGK	650	665	3	NA	NA	L	24_3470_01_phospho	1	20240517_bbm1840_24-3470_Kelleher_Huang_01	275228544	NVEVIELAKEWT(1.0000)PAGK	NA
sp|O00203|AP3B1_HUMAN	SEAGIISK	330	337	2	NA	NA	L	24_3470_01_phospho	1	20240517_bbm1840_24-3470_Kelleher_Huang_01	102797352	NA	NA
sp|O00203|AP3B1_HUMAN	NASELFPAVVK	75	85	2	NA	NA	L	24_3470_01_phospho	1	20240517_bbm1840_24-3470_Kelleher_Huang_01	161380704	NA	NA
sp|O00203|AP3B1_HUMAN	SQDKQFAAATIQTIGR	415	430	2	NA	NA	L	24_3470_01_phospho	1	20240517_bbm1840_24-3470_Kelleher_Huang_01	16705703	NA	NA
sp|O00203|AP3B1_HUMAN	KIENIHIGEK	913	922	2	NA	NA	L	24_3470_01_phospho	1	20240517_bbm1840_24-3470_Kelleher_Huang_01	24252682	NA	NA
sp|O00203|AP3B1_HUMAN	SQDKQFAAATIQTIGR	415	430	3	NA	NA	L	24_3470_01_phospho	1	20240517_bbm1840_24-3470_Kelleher_Huang_01	357114176	NA	NA
sp|O00203|AP3B1_HUMAN	KIENIHIGEK	913	922	3	NA	NA	L	24_3470_01_phospho	1	20240517_bbm1840_24-3470_Kelleher_Huang_01	413816768	NA	NA
sp|O00203|AP3B1_HUMAN	LLTQYILNLGK	553	563	2	NA	NA	L	24_3470_01_phospho	1	20240517_bbm1840_24-3470_Kelleher_Huang_01	350821280	NA	NA
sp|O00203|AP3B1_HUMAN	LLTQYILNLGKYDQNYDIR	553	571	3	NA	NA	L	24_3470_01_phospho	1	20240517_bbm1840_24-3470_Kelleher_Huang_01	35936648	NA	NA
sp|O00203|AP3B1_HUMAN	VLSSIRVPIIVPIMMLAIK	138	156	3	NA	NA	L	24_3470_01_phospho	1	20240517_bbm1840_24-3470_Kelleher_Huang_01	62940248	NA	NA
sp|O00203|AP3B1_HUMAN	LLTQYILNLGKYDQNYDIRDR	553	573	3	NA	NA	L	24_3470_01_phospho	1	20240517_bbm1840_24-3470_Kelleher_Huang_01	16716206	NA	NA
sp|O00203|AP3B1_HUMAN	VLSSIRVPIIVPIM[15.9949]MLAIK	138	156	3	NA	NA	L	24_3470_01_phospho	1	20240517_bbm1840_24-3470_Kelleher_Huang_01	4076648	NA	VLSSIRVPIIVPIM(0.5000)M(0.5000)LAIK
sp|O00203|AP3B1_HUMAN	LLTQYILNLGKYDQNYDIRDR	553	573	4	NA	NA	L	24_3470_01_phospho	1	20240517_bbm1840_24-3470_Kelleher_Huang_01	195740864	NA	NA
sp|O00203|AP3B1_HUMAN	KIFLAQKPAPLLESPFK	596	612	3	NA	NA	L	24_3470_01_phospho	1	20240517_bbm1840_24-3470_Kelleher_Huang_01	11016735	NA	NA
sp|O00203|AP3B1_HUMAN	ELKPVLSQG	1086	1094	2	NA	NA	L	24_3470_01_phospho	1	20240517_bbm1840_24-3470_Kelleher_Huang_01	149949056	NA	NA
sp|O00203|AP3B1_HUMAN	DHFQLGTLSHTLNIK	615	629	3	NA	NA	L	24_3470_01_phospho	1	20240517_bbm1840_24-3470_Kelleher_Huang_01	8996733	NA	NA
sp|O00203|AP3B1_HUMAN	IENIHIGEK	914	922	3	NA	NA	L	24_3470_01_phospho	1	20240517_bbm1840_24-3470_Kelleher_Huang_01	21392046	NA	NA
sp|O00203|AP3B1_HUMAN	YDQNYDIR	564	571	2	NA	NA	L	24_3470_01_phospho	1	20240517_bbm1840_24-3470_Kelleher_Huang_01	36582552	NA	NA
sp|O00203|AP3B1_HUMAN	YDQNYDIRDR	564	573	2	NA	NA	L	24_3470_01_phospho	1	20240517_bbm1840_24-3470_Kelleher_Huang_01	43981720	NA	NA
sp|O00203|AP3B1_HUMAN	YDQNYDIRDR	564	573	3	NA	NA	L	24_3470_01_phospho	1	20240517_bbm1840_24-3470_Kelleher_Huang_01	328164960	NA	NA
sp|O00203|AP3B1_HUMAN	EFQTYVK	408	414	2	NA	NA	L	24_3470_01_phospho	1	20240517_bbm1840_24-3470_Kelleher_Huang_01	175601648	NA	NA
sp|O00203|AP3B1_HUMAN	QPC[57.0215]IFGDK	891	898	2	NA	NA	L	24_3470_01_phospho	1	20240517_bbm1840_24-3470_Kelleher_Huang_01	97203776	NA	NA
sp|O00203|AP3B1_HUMAN	LC[57.0215]NLLVDVEEWGQVVIIHM[15.9949]LTR	229	250	3	NA	NA	L	24_3470_01_phospho	1	20240517_bbm1840_24-3470_Kelleher_Huang_01	488786	NA	LCNLLVDVEEWGQVVIIHM(1.0000)LTR
sp|O00203|AP3B1_HUMAN	EVQYIVLQNIATMSIQR	348	364	3	NA	NA	L	24_3470_01_phospho	1	20240517_bbm1840_24-3470_Kelleher_Huang_01	6.89833e+06	NA	NA
sp|O00203|AP3B1_HUMAN	IAPDVLR	513	519	2	NA	NA	L	24_3470_01_phospho	1	20240517_bbm1840_24-3470_Kelleher_Huang_01	357649760	NA	NA
sp|O00203|AP3B1_HUMAN	IAPDVLRK	513	520	2	NA	NA	L	24_3470_01_phospho	1	20240517_bbm1840_24-3470_Kelleher_Huang_01	62652400	NA	NA
sp|O00203|AP3B1_HUMAN	IFLAQKPAPLLESPFK	597	612	3	NA	NA	L	24_3470_01_phospho	1	20240517_bbm1840_24-3470_Kelleher_Huang_01	11963592	NA	NA
sp|O00203|AP3B1_HUMAN	IFLAQKPAPLLESPFKDR	597	614	4	NA	NA	L	24_3470_01_phospho	1	20240517_bbm1840_24-3470_Kelleher_Huang_01	7782721	NA	NA
sp|O00203|AP3B1_HUMAN	KLVYVYLVR	96	104	2	NA	NA	L	24_3470_01_phospho	1	20240517_bbm1840_24-3470_Kelleher_Huang_01	51881208	NA	NA
sp|O00203|AP3B1_HUMAN	NEDLKQMLESNKDSAK	44	59	3	NA	NA	L	24_3470_01_phospho	1	20240517_bbm1840_24-3470_Kelleher_Huang_01	5.64081e+06	NA	NA
sp|O00203|AP3B1_HUMAN	KLVYVYLVR	96	104	3	NA	NA	L	24_3470_01_phospho	1	20240517_bbm1840_24-3470_Kelleher_Huang_01	39858624	NA	NA
sp|O00203|AP3B1_HUMAN	LQILNLGAK	534	542	2	NA	NA	L	24_3470_01_phospho	1	20240517_bbm1840_24-3470_Kelleher_Huang_01	112195600	NA	NA
sp|O00217|NDUS8_HUMAN	TLLWTELFR	58	66	2	NA	NA	L	24_3470_01_phospho	1	20240517_bbm1840_24-3470_Kelleher_Huang_01	4989395	NA	NA
sp|O00233|PSMD9_HUMAN	SDVDLYQVR	65	73	2	NA	NA	L	24_3470_01_phospho	1	20240517_bbm1840_24-3470_Kelleher_Huang_01	2.38081e+06	NA	NA
sp|O00233|PSMD9_HUMAN	GLLGC[57.0215]NIIPLQR	212	223	2	NA	NA	L	24_3470_01_phospho	1	20240517_bbm1840_24-3470_Kelleher_Huang_01	2.18123e+06	NA	NA
sp|O00233|PSMD9_HUMAN	RKEEIEAQIK	29	38	3	NA	NA	L	24_3470_01_phospho	1	20240517_bbm1840_24-3470_Kelleher_Huang_01	3.32926e+06	NA	NA
sp|O00257|CBX4_HUMAN	YYYQLNSK	150	157	2	NA	NA	L	24_3470_01_phospho	1	20240517_bbm1840_24-3470_Kelleher_Huang_01	3945911	NA	NA
sp|O00257|CBX4_HUMAN	LDLGAQGK	107	114	2	NA	NA	L	24_3470_01_phospho	1	20240517_bbm1840_24-3470_Kelleher_Huang_01	2.00349e+06	NA	NA
sp|O00257|CBX4_HUMAN	GYLGAVKPLAGAAGAPGK	206	223	3	NA	NA	L	24_3470_01_phospho	1	20240517_bbm1840_24-3470_Kelleher_Huang_01	4.2831e+06	NA	NA
sp|O00257|CBX4_HUMAN	SNVLTGLQDSSTDNR	90	104	2	NA	NA	L	24_3470_01_phospho	1	20240517_bbm1840_24-3470_Kelleher_Huang_01	2243214	NA	NA
sp|O00257|CBX4_HUMAN	YNTWEPEENILDPR	39	52	2	NA	NA	L	24_3470_01_phospho	1	20240517_bbm1840_24-3470_Kelleher_Huang_01	3.49518e+06	NA	NA
sp|O00257|CBX4_HUMAN	RREEEVSGVSDPQPQDAGSR	327	346	3	NA	NA	L	24_3470_01_phospho	1	20240517_bbm1840_24-3470_Kelleher_Huang_01	5.53982e+06	NA	NA
sp|O00257|CBX4_HUMAN	RREEEVSGVSDPQPQDAGSR	327	346	4	NA	NA	L	24_3470_01_phospho	1	20240517_bbm1840_24-3470_Kelleher_Huang_01	7.33141e+06	NA	NA
sp|O00257|CBX4_HUMAN	SHPPDKWAQGAGAK	192	205	3	NA	NA	L	24_3470_01_phospho	1	20240517_bbm1840_24-3470_Kelleher_Huang_01	9002794	NA	NA
sp|O00257|CBX4_HUMAN	LLIAFQNR	53	60	2	NA	NA	L	24_3470_01_phospho	1	20240517_bbm1840_24-3470_Kelleher_Huang_01	9481069	NA	NA
sp|O00264|PGRC1_HUMAN	RFDGVQDPR	80	88	3	NA	NA	L	24_3470_01_phospho	1	20240517_bbm1840_24-3470_Kelleher_Huang_01	6.32267e+06	NA	NA
sp|O00264|PGRC1_HUMAN	FYGPEGPYGVFAGR	106	119	2	NA	NA	L	24_3470_01_phospho	1	20240517_bbm1840_24-3470_Kelleher_Huang_01	11633834	NA	NA
sp|O00264|PGRC1_HUMAN	DFTPAELR	72	79	2	NA	NA	L	24_3470_01_phospho	1	20240517_bbm1840_24-3470_Kelleher_Huang_01	11314641	NA	NA
sp|O00264|PGRC1_HUMAN	LLKEGEEPTVY[79.9663]SDEEEPKDESAR	170	192	3	NA	NA	L	24_3470_01_phospho	1	20240517_bbm1840_24-3470_Kelleher_Huang_01	8886649	LLKEGEEPT(0.1627)VY(0.4111)S(0.4111)DEEEPKDES(0.0150)AR	NA
sp|O00267|SPT5H_HUMAN	HLVLAGGSKPR	642	652	3	NA	NA	L	24_3470_01_phospho	1	20240517_bbm1840_24-3470_Kelleher_Huang_01	4.26457e+06	NA	NA
sp|O00267|SPT5H_HUMAN	GIYKDDIAQVDYVEPSQNTISLK	284	306	3	NA	NA	L	24_3470_01_phospho	1	20240517_bbm1840_24-3470_Kelleher_Huang_01	6856919	NA	NA
sp|O00267|SPT5H_HUMAN	SFAFLHC[57.0215]K	620	627	2	NA	NA	L	24_3470_01_phospho	1	20240517_bbm1840_24-3470_Kelleher_Huang_01	3381813	NA	NA
sp|O00267|SPT5H_HUMAN	VELHSTC[57.0215]QTISVDR	734	747	3	NA	NA	L	24_3470_01_phospho	1	20240517_bbm1840_24-3470_Kelleher_Huang_01	5354705	NA	NA
sp|O00267|SPT5H_HUMAN	KFIAYQFTDTPLQIK	199	213	3	NA	NA	L	24_3470_01_phospho	1	20240517_bbm1840_24-3470_Kelleher_Huang_01	4.15291e+06	NA	NA
sp|O00267|SPT5H_HUMAN	VRDTYLDTQVVGQTGVIR	988	1005	3	NA	NA	L	24_3470_01_phospho	1	20240517_bbm1840_24-3470_Kelleher_Huang_01	3.89589e+06	NA	NA
sp|O00267|SPT5H_HUMAN	EHNFQPGDNVEVC[57.0215]EGELINLQGK	417	439	3	NA	NA	L	24_3470_01_phospho	1	20240517_bbm1840_24-3470_Kelleher_Huang_01	3.18137e+06	NA	NA
sp|O00267|SPT5H_HUMAN	FAVALDSEQNNIHVK	583	597	3	NA	NA	L	24_3470_01_phospho	1	20240517_bbm1840_24-3470_Kelleher_Huang_01	1.79416e+06	NA	NA
sp|O00268|TAF4_HUMAN	DANLTALAAIGPR	1003	1015	2	NA	NA	L	24_3470_01_phospho	1	20240517_bbm1840_24-3470_Kelleher_Huang_01	2.73572e+06	NA	NA
sp|O00268|TAF4_HUMAN	FFEQLDQIEK	946	955	2	NA	NA	L	24_3470_01_phospho	1	20240517_bbm1840_24-3470_Kelleher_Huang_01	5540472	NA	NA
sp|O00268|TAF4_HUMAN	HGITELHPDVVSYVSHATQQR	889	909	4	NA	NA	L	24_3470_01_phospho	1	20240517_bbm1840_24-3470_Kelleher_Huang_01	6267076	NA	NA
sp|O00268|TAF4_HUMAN	SC[57.0215]KDETFLLQAPLQR	866	880	3	NA	NA	L	24_3470_01_phospho	1	20240517_bbm1840_24-3470_Kelleher_Huang_01	5335260	NA	NA
sp|O00303|EIF3F_HUMAN	LHPVILASIVDSYER	94	108	3	NA	NA	L	24_3470_01_phospho	1	20240517_bbm1840_24-3470_Kelleher_Huang_01	2.03133e+06	NA	NA
sp|O00311|CDC7_HUMAN	ITAEEALLHPFFK	558	570	3	NA	NA	L	24_3470_01_phospho	1	20240517_bbm1840_24-3470_Kelleher_Huang_01	4700957	NA	NA
sp|O00401|WASL_HUMAN	TGGVEAVKNELRR	262	274	3	NA	NA	L	24_3470_01_phospho	1	20240517_bbm1840_24-3470_Kelleher_Huang_01	1.49778e+06	NA	NA
sp|O00410|IPO5_HUMAN	AKLEEHFKNQELR	799	811	4	NA	NA	L	24_3470_01_phospho	1	20240517_bbm1840_24-3470_Kelleher_Huang_01	15675760	NA	NA
sp|O00410|IPO5_HUMAN	SLVEIADTVPK	239	249	2	NA	NA	L	24_3470_01_phospho	1	20240517_bbm1840_24-3470_Kelleher_Huang_01	3.33532e+06	NA	NA
sp|O00410|IPO5_HUMAN	ITFLLQAIR	42	50	2	NA	NA	L	24_3470_01_phospho	1	20240517_bbm1840_24-3470_Kelleher_Huang_01	5.95312e+06	NA	NA
sp|O00410|IPO5_HUMAN	VC[57.0215]DIAAELAR	109	118	2	NA	NA	L	24_3470_01_phospho	1	20240517_bbm1840_24-3470_Kelleher_Huang_01	3.15647e+06	NA	NA
sp|O00410|IPO5_HUMAN	ATAAFILANEHNVALFK	196	212	3	NA	NA	L	24_3470_01_phospho	1	20240517_bbm1840_24-3470_Kelleher_Huang_01	7.60729e+06	NA	NA
sp|O00410|IPO5_HUMAN	KKVC[57.0215]DIAAELAR	107	118	3	NA	NA	L	24_3470_01_phospho	1	20240517_bbm1840_24-3470_Kelleher_Huang_01	5.93139e+06	NA	NA
sp|O00410|IPO5_HUMAN	TIEC[57.0215]ISLIGLAVGKEK	557	572	3	NA	NA	L	24_3470_01_phospho	1	20240517_bbm1840_24-3470_Kelleher_Huang_01	2.05922e+06	NA	NA
sp|O00410|IPO5_HUMAN	TKENVNATENC[57.0215]ISAVGK	962	978	3	NA	NA	L	24_3470_01_phospho	1	20240517_bbm1840_24-3470_Kelleher_Huang_01	6842969	NA	NA
sp|O00410|IPO5_HUMAN	FLFDSVSSQNVGLR	135	148	2	NA	NA	L	24_3470_01_phospho	1	20240517_bbm1840_24-3470_Kelleher_Huang_01	4.10744e+06	NA	NA
sp|O00410|IPO5_HUMAN	n[42.0106]AAAAAEQQQFYLLLGNLLSPDNVVR	2	26	2	NA	NA	L	24_3470_01_phospho	1	20240517_bbm1840_24-3470_Kelleher_Huang_01	586955	NA	NA
sp|O00410|IPO5_HUMAN	n[42.0106]AAAAAEQQQFYLLLGNLLSPDNVVR	2	26	3	NA	NA	L	24_3470_01_phospho	1	20240517_bbm1840_24-3470_Kelleher_Huang_01	6607618	NA	NA
sp|O00410|IPO5_HUMAN	n[42.0106]AAAAAEQQQFYLLLGNLLSPDNVVRK	2	27	3	NA	NA	L	24_3470_01_phospho	1	20240517_bbm1840_24-3470_Kelleher_Huang_01	4804797	NA	NA
sp|O00411|RPOM_HUMAN	VLDLVLQLFQAK	713	724	2	NA	NA	L	24_3470_01_phospho	1	20240517_bbm1840_24-3470_Kelleher_Huang_01	3.00557e+06	NA	NA
sp|O00411|RPOM_HUMAN	VAQVLEGFITR	977	987	2	NA	NA	L	24_3470_01_phospho	1	20240517_bbm1840_24-3470_Kelleher_Huang_01	1.53303e+06	NA	NA
sp|O00411|RPOM_HUMAN	LLQEAPGKLSLDVEQAPSGQHSQAQLSGQQQR	194	225	4	NA	NA	L	24_3470_01_phospho	1	20240517_bbm1840_24-3470_Kelleher_Huang_01	2.07593e+06	NA	NA
sp|O00411|RPOM_HUMAN	LVPVLYHVYSFR	602	613	3	NA	NA	L	24_3470_01_phospho	1	20240517_bbm1840_24-3470_Kelleher_Huang_01	3820672	NA	NA
sp|O00483|NDUA4_HUMAN	FYSVNVDYSK	64	73	2	NA	NA	L	24_3470_01_phospho	1	20240517_bbm1840_24-3470_Kelleher_Huang_01	12789759	NA	NA
sp|O00483|NDUA4_HUMAN	LALFNPDVC[57.0215]WDR	36	47	2	NA	NA	L	24_3470_01_phospho	1	20240517_bbm1840_24-3470_Kelleher_Huang_01	3.02444e+06	NA	NA
sp|O00483|NDUA4_HUMAN	LALFNPDVC[57.0215]WDRNNPEPWNK	36	55	3	NA	NA	L	24_3470_01_phospho	1	20240517_bbm1840_24-3470_Kelleher_Huang_01	6470561	NA	NA
sp|O00483|NDUA4_HUMAN	LALFNPDVC[57.0215]WDRNNPEPWNKLGPNDQYK	36	63	4	NA	NA	L	24_3470_01_phospho	1	20240517_bbm1840_24-3470_Kelleher_Huang_01	1.9398e+06	NA	NA
sp|O00507|USP9Y_HUMAN	IIEDC[57.0215]SNSEDTIK	2290	2302	2	NA	NA	L	24_3470_01_phospho	1	20240517_bbm1840_24-3470_Kelleher_Huang_01	1.88646e+06	NA	NA
sp|O00566|MPP10_HUMAN	RPENSLLEETLHFDHAVR	395	412	4	NA	NA	L	24_3470_01_phospho	1	20240517_bbm1840_24-3470_Kelleher_Huang_01	3464500	NA	NA
sp|O00566|MPP10_HUMAN	IRDQAWDDVVRK	433	444	3	NA	NA	L	24_3470_01_phospho	1	20240517_bbm1840_24-3470_Kelleher_Huang_01	1.85896e+06	NA	NA
sp|O00566|MPP10_HUMAN	SSQAFFSK	642	649	2	NA	NA	L	24_3470_01_phospho	1	20240517_bbm1840_24-3470_Kelleher_Huang_01	1.40904e+06	NA	NA
sp|O00566|MPP10_HUMAN	VLYDFNK	45	51	2	NA	NA	L	24_3470_01_phospho	1	20240517_bbm1840_24-3470_Kelleher_Huang_01	1.38757e+06	NA	NA
sp|O00567|NOP56_HUMAN	LAQFIGNRR	213	221	2	NA	NA	L	24_3470_01_phospho	1	20240517_bbm1840_24-3470_Kelleher_Huang_01	3620568	NA	NA
sp|O00567|NOP56_HUMAN	IDC[57.0215]FSEVPTSVFGEK	382	396	2	NA	NA	L	24_3470_01_phospho	1	20240517_bbm1840_24-3470_Kelleher_Huang_01	14880792	NA	NA
sp|O00567|NOP56_HUMAN	LAQFIGNRR	213	221	3	NA	NA	L	24_3470_01_phospho	1	20240517_bbm1840_24-3470_Kelleher_Huang_01	29379132	NA	NA
sp|O00567|NOP56_HUMAN	IDC[57.0215]FSEVPTSVFGEKLR	382	398	3	NA	NA	L	24_3470_01_phospho	1	20240517_bbm1840_24-3470_Kelleher_Huang_01	1.38393e+06	NA	NA
sp|O00567|NOP56_HUMAN	STPKEETVNDPEEAGHR	537	553	3	NA	NA	L	24_3470_01_phospho	1	20240517_bbm1840_24-3470_Kelleher_Huang_01	3.06168e+06	NA	NA
sp|O00567|NOP56_HUMAN	YPASTVQILGAEK	321	333	2	NA	NA	L	24_3470_01_phospho	1	20240517_bbm1840_24-3470_Kelleher_Huang_01	15102106	NA	NA
sp|O00567|NOP56_HUMAN	AQLGLGHSYSR	144	154	3	NA	NA	L	24_3470_01_phospho	1	20240517_bbm1840_24-3470_Kelleher_Huang_01	24189140	NA	NA
sp|O00567|NOP56_HUMAN	LVAFC[57.0215]PFASSQVALENANAVSEGVVHEDLR	48	77	3	NA	NA	L	24_3470_01_phospho	1	20240517_bbm1840_24-3470_Kelleher_Huang_01	4320067	NA	NA
sp|O00567|NOP56_HUMAN	LSFYETGEIPR	405	415	2	NA	NA	L	24_3470_01_phospho	1	20240517_bbm1840_24-3470_Kelleher_Huang_01	12394710	NA	NA
sp|O00567|NOP56_HUMAN	LSFYETGEIPRK	405	416	3	NA	NA	L	24_3470_01_phospho	1	20240517_bbm1840_24-3470_Kelleher_Huang_01	7.79761e+06	NA	NA
sp|O00567|NOP56_HUMAN	VREWYGYHFPELVK	189	202	4	NA	NA	L	24_3470_01_phospho	1	20240517_bbm1840_24-3470_Kelleher_Huang_01	17688096	NA	NA
sp|O00567|NOP56_HUMAN	GLTDLSAC[57.0215]K	135	143	2	NA	NA	L	24_3470_01_phospho	1	20240517_bbm1840_24-3470_Kelleher_Huang_01	9580909	NA	NA
sp|O00567|NOP56_HUMAN	LLLETHLPSK	78	87	3	NA	NA	L	24_3470_01_phospho	1	20240517_bbm1840_24-3470_Kelleher_Huang_01	4.13837e+06	NA	NA
sp|O00567|NOP56_HUMAN	YGLIFHSTFIGR	348	359	3	NA	NA	L	24_3470_01_phospho	1	20240517_bbm1840_24-3470_Kelleher_Huang_01	17174590	NA	NA
sp|O00567|NOP56_HUMAN	LLLETHLPSKK	78	88	3	NA	NA	L	24_3470_01_phospho	1	20240517_bbm1840_24-3470_Kelleher_Huang_01	12922737	NA	NA
sp|O00567|NOP56_HUMAN	LREQVEER	397	404	3	NA	NA	L	24_3470_01_phospho	1	20240517_bbm1840_24-3470_Kelleher_Huang_01	10250818	NA	NA
sp|O00567|NOP56_HUMAN	LIAHAGSLTNLAK	308	320	3	NA	NA	L	24_3470_01_phospho	1	20240517_bbm1840_24-3470_Kelleher_Huang_01	18361170	NA	NA
sp|O00567|NOP56_HUMAN	IGAAIQEELGYNC[57.0215]QTGGVIAEILR	100	123	3	NA	NA	L	24_3470_01_phospho	1	20240517_bbm1840_24-3470_Kelleher_Huang_01	8058378	NA	NA
sp|O00567|NOP56_HUMAN	VLLGVGDPK	91	99	2	NA	NA	L	24_3470_01_phospho	1	20240517_bbm1840_24-3470_Kelleher_Huang_01	27270172	NA	NA
sp|O00567|NOP56_HUMAN	IINDNATYC[57.0215]R	203	212	2	NA	NA	L	24_3470_01_phospho	1	20240517_bbm1840_24-3470_Kelleher_Huang_01	8415158	NA	NA
sp|O00571|DDX3X_HUMAN	DLLDLLVEAK	555	564	2	NA	NA	L	24_3470_01_phospho	1	20240517_bbm1840_24-3470_Kelleher_Huang_01	3.59324e+06	NA	NA
sp|O00571|DDX3X_HUMAN	VVWVEESDKR	419	428	3	NA	NA	L	24_3470_01_phospho	1	20240517_bbm1840_24-3470_Kelleher_Huang_01	13464805	NA	NA
sp|O00571|DDX3X_HUMAN	GKIGLDFC[57.0215]K	334	342	2	NA	NA	L	24_3470_01_phospho	1	20240517_bbm1840_24-3470_Kelleher_Huang_01	5797353	NA	NA
sp|O00571|DDX3X_HUMAN	HAIPIIK	209	215	2	NA	NA	L	24_3470_01_phospho	1	20240517_bbm1840_24-3470_Kelleher_Huang_01	10202740	NA	NA
sp|O00571|DDX3X_HUMAN	DFLDEYIFLAVGR	395	407	2	NA	NA	L	24_3470_01_phospho	1	20240517_bbm1840_24-3470_Kelleher_Huang_01	3.52433e+06	NA	NA
sp|O00571|DDX3X_HUMAN	NINITKDLLDLLVEAK	549	564	2	NA	NA	L	24_3470_01_phospho	1	20240517_bbm1840_24-3470_Kelleher_Huang_01	410873	NA	NA
sp|O00571|DDX3X_HUMAN	VGSTSENITQK	408	418	2	NA	NA	L	24_3470_01_phospho	1	20240517_bbm1840_24-3470_Kelleher_Huang_01	5060110	NA	NA
sp|O00571|DDX3X_HUMAN	IGLDFC[57.0215]K	336	342	2	NA	NA	L	24_3470_01_phospho	1	20240517_bbm1840_24-3470_Kelleher_Huang_01	5676710	NA	NA
sp|O00571|DDX3X_HUMAN	ELAVQIYEEAR	277	287	2	NA	NA	L	24_3470_01_phospho	1	20240517_bbm1840_24-3470_Kelleher_Huang_01	5253637	NA	NA
sp|O00571|DDX3X_HUMAN	YLVLDEADR	343	351	2	NA	NA	L	24_3470_01_phospho	1	20240517_bbm1840_24-3470_Kelleher_Huang_01	4539308	NA	NA
sp|O00571|DDX3X_HUMAN	ELAVQIYEEARK	277	288	3	NA	NA	L	24_3470_01_phospho	1	20240517_bbm1840_24-3470_Kelleher_Huang_01	5.80926e+06	NA	NA
sp|O00571|DDX3X_HUMAN	TAAFLLPILSQIYSDGPGEALR	231	252	2	NA	NA	L	24_3470_01_phospho	1	20240517_bbm1840_24-3470_Kelleher_Huang_01	7283811	NA	NA
sp|O00571|DDX3X_HUMAN	TAAFLLPILSQIYSDGPGEALR	231	252	3	NA	NA	L	24_3470_01_phospho	1	20240517_bbm1840_24-3470_Kelleher_Huang_01	4.06785e+06	NA	NA
sp|O00571|DDX3X_HUMAN	SPILVATAVAAR	492	503	2	NA	NA	L	24_3470_01_phospho	1	20240517_bbm1840_24-3470_Kelleher_Huang_01	6.32954e+06	NA	NA
sp|O00571|DDX3X_HUMAN	VRPC[57.0215]VVYGGADIGQQIR	295	311	3	NA	NA	L	24_3470_01_phospho	1	20240517_bbm1840_24-3470_Kelleher_Huang_01	6.70314e+06	NA	NA
sp|O00571|DDX3X_HUMAN	VRPC[57.0215]VVYGGADIGQQIRDLER	295	315	4	NA	NA	L	24_3470_01_phospho	1	20240517_bbm1840_24-3470_Kelleher_Huang_01	10920777	NA	NA
sp|O00571|DDX3X_HUMAN	GLDISNVK	504	511	2	NA	NA	L	24_3470_01_phospho	1	20240517_bbm1840_24-3470_Kelleher_Huang_01	8.34865e+06	NA	NA
sp|O00571|DDX3X_HUMAN	HVINFDLPSDIEEYVHR	512	528	3	NA	NA	L	24_3470_01_phospho	1	20240517_bbm1840_24-3470_Kelleher_Huang_01	14991833	NA	NA
sp|O00571|DDX3X_HUMAN	GADSLEDFLYHEGYAC[57.0215]TSIHGDR	453	475	4	NA	NA	L	24_3470_01_phospho	1	20240517_bbm1840_24-3470_Kelleher_Huang_01	1964729	NA	NA
sp|O00571|DDX3X_HUMAN	YTRPTPVQK	200	208	3	NA	NA	L	24_3470_01_phospho	1	20240517_bbm1840_24-3470_Kelleher_Huang_01	15135155	NA	NA
sp|O00571|DDX3X_HUMAN	KGADSLEDFLYHEGYAC[57.0215]TSIHGDR	452	475	4	NA	NA	L	24_3470_01_phospho	1	20240517_bbm1840_24-3470_Kelleher_Huang_01	6.23831e+06	NA	NA
sp|O00571|DDX3X_HUMAN	SGKSPILVATAVAAR	489	503	3	NA	NA	L	24_3470_01_phospho	1	20240517_bbm1840_24-3470_Kelleher_Huang_01	13894655	NA	NA
sp|O00571|DDX3X_HUMAN	QYPISLVLAPTR	265	276	2	NA	NA	L	24_3470_01_phospho	1	20240517_bbm1840_24-3470_Kelleher_Huang_01	2.46499e+06	NA	NA
sp|O00571|DDX3X_HUMAN	SQRDREEALHQFR	476	488	4	NA	NA	L	24_3470_01_phospho	1	20240517_bbm1840_24-3470_Kelleher_Huang_01	7214058	NA	NA
sp|O00571|DDX3X_HUMAN	VGNLGLATSFFNER	535	548	2	NA	NA	L	24_3470_01_phospho	1	20240517_bbm1840_24-3470_Kelleher_Huang_01	19326514	NA	NA
sp|O00571|DDX3X_HUMAN	RKQYPISLVLAPTR	263	276	3	NA	NA	L	24_3470_01_phospho	1	20240517_bbm1840_24-3470_Kelleher_Huang_01	6420997	NA	NA
sp|O00571|DDX3X_HUMAN	DREEALHQFR	479	488	3	NA	NA	L	24_3470_01_phospho	1	20240517_bbm1840_24-3470_Kelleher_Huang_01	14391105	NA	NA
sp|O00592|PODXL_HUMAN	LASVPGSQTVVVK	399	411	2	NA	NA	L	24_3470_01_phospho	1	20240517_bbm1840_24-3470_Kelleher_Huang_01	2.4112e+06	NA	NA
sp|O00743|PPP6_HUMAN	YLPENDLKR	18	26	3	NA	NA	L	24_3470_01_phospho	1	20240517_bbm1840_24-3470_Kelleher_Huang_01	13755819	NA	NA
sp|O00743|PPP6_HUMAN	LVTVWSAPNYC[57.0215]YR	252	264	2	NA	NA	L	24_3470_01_phospho	1	20240517_bbm1840_24-3470_Kelleher_Huang_01	1.21249e+06	NA	NA
sp|O00743|PPP6_HUMAN	APLDLDKYVEIAR	2	14	2	NA	NA	L	24_3470_01_phospho	1	20240517_bbm1840_24-3470_Kelleher_Huang_01	2.25624e+06	NA	NA
sp|O00743|PPP6_HUMAN	GAGWLFGAK	211	219	2	NA	NA	L	24_3470_01_phospho	1	20240517_bbm1840_24-3470_Kelleher_Huang_01	8654465	NA	NA
sp|O00743|PPP6_HUMAN	YGNANAWR	133	140	2	NA	NA	L	24_3470_01_phospho	1	20240517_bbm1840_24-3470_Kelleher_Huang_01	3.55571e+06	NA	NA
sp|O00743|PPP6_HUMAN	VTNEFVHINNLK	220	231	3	NA	NA	L	24_3470_01_phospho	1	20240517_bbm1840_24-3470_Kelleher_Huang_01	6.55211e+06	NA	NA
sp|O00743|PPP6_HUMAN	NQEIPHKGAFC[57.0215]DLVWSDPEDVDTWAISPR	182	210	4	NA	NA	L	24_3470_01_phospho	1	20240517_bbm1840_24-3470_Kelleher_Huang_01	3.21667e+06	NA	NA
sp|O00743|PPP6_HUMAN	QITQVYGFYDEC[57.0215]QTK	118	132	2	NA	NA	L	24_3470_01_phospho	1	20240517_bbm1840_24-3470_Kelleher_Huang_01	2.29592e+06	NA	NA
sp|O00767|SCD_HUMAN	PAHLLQDDISSSYTTTTTITAPPSR	2	26	3	NA	NA	L	24_3470_01_phospho	1	20240517_bbm1840_24-3470_Kelleher_Huang_01	17381770	NA	NA
sp|O14497|ARI1A_HUMAN	VQEFDSGLLHWR	1834	1845	3	NA	NA	L	24_3470_01_phospho	1	20240517_bbm1840_24-3470_Kelleher_Huang_01	2590154	NA	NA
sp|O14524|NEMP1_HUMAN	KALEELREFC[57.0215]NSPDC[57.0215]SAWK	357	375	4	NA	NA	L	24_3470_01_phospho	1	20240517_bbm1840_24-3470_Kelleher_Huang_01	3269173	NA	NA
sp|O14524|NEMP1_HUMAN	LLTEEEYR	341	348	2	NA	NA	L	24_3470_01_phospho	1	20240517_bbm1840_24-3470_Kelleher_Huang_01	13267892	NA	NA
sp|O14529|CUX2_HUMAN	VVLAPEEKEALRK	1173	1185	3	NA	NA	L	24_3470_01_phospho	1	20240517_bbm1840_24-3470_Kelleher_Huang_01	12314196	NA	NA
sp|O14529|CUX2_HUMAN	VVLAPEEKEALRK	1173	1185	4	NA	NA	L	24_3470_01_phospho	1	20240517_bbm1840_24-3470_Kelleher_Huang_01	24620692	NA	NA
sp|O14545|TRAD1_HUMAN	AFESDVFHNR	188	197	3	NA	NA	L	24_3470_01_phospho	1	20240517_bbm1840_24-3470_Kelleher_Huang_01	7.0862e+06	NA	NA
sp|O14545|TRAD1_HUMAN	LSNSDSQDIQGR	486	497	2	NA	NA	L	24_3470_01_phospho	1	20240517_bbm1840_24-3470_Kelleher_Huang_01	3.5898e+06	NA	NA
sp|O14545|TRAD1_HUMAN	n[42.0106]AEFLDDQETR	2	11	2	NA	NA	L	24_3470_01_phospho	1	20240517_bbm1840_24-3470_Kelleher_Huang_01	4.51021e+06	NA	NA
sp|O14545|TRAD1_HUMAN	n[42.0106]AEFLDDQETRLC[57.0215]DNC[57.0215]KK	2	18	3	NA	NA	L	24_3470_01_phospho	1	20240517_bbm1840_24-3470_Kelleher_Huang_01	3.57854e+06	NA	NA
sp|O14545|TRAD1_HUMAN	DLKTHPEVC[57.0215]GR	127	137	3	NA	NA	L	24_3470_01_phospho	1	20240517_bbm1840_24-3470_Kelleher_Huang_01	3308973	NA	NA
sp|O14545|TRAD1_HUMAN	EIPVFNFTIHEIHC[57.0215]QR	19	34	4	NA	NA	L	24_3470_01_phospho	1	20240517_bbm1840_24-3470_Kelleher_Huang_01	8672136	NA	NA
sp|O14545|TRAD1_HUMAN	VTPAAANYR	551	559	2	NA	NA	L	24_3470_01_phospho	1	20240517_bbm1840_24-3470_Kelleher_Huang_01	3568241	NA	NA
sp|O14579|COPE_HUMAN	YLSQLKDAHR	273	282	3	NA	NA	L	24_3470_01_phospho	1	20240517_bbm1840_24-3470_Kelleher_Huang_01	8587765	NA	NA
sp|O14579|COPE_HUMAN	FGVVLDEIKPSSAPELQAVR	66	85	3	NA	NA	L	24_3470_01_phospho	1	20240517_bbm1840_24-3470_Kelleher_Huang_01	2.45181e+06	NA	NA
sp|O14579|COPE_HUMAN	NAFYIGSYQQC[57.0215]INEAQR	24	40	2	NA	NA	L	24_3470_01_phospho	1	20240517_bbm1840_24-3470_Kelleher_Huang_01	1.31248e+06	NA	NA
sp|O14579|COPE_HUMAN	ENDFDRLVLQYAPSA	294	308	2	NA	NA	L	24_3470_01_phospho	1	20240517_bbm1840_24-3470_Kelleher_Huang_01	2.69269e+06	NA	NA
sp|O14579|COPE_HUMAN	KFGVVLDEIKPSSAPELQAVR	65	85	4	NA	NA	L	24_3470_01_phospho	1	20240517_bbm1840_24-3470_Kelleher_Huang_01	6711812	NA	NA
sp|O14617|AP3D1_HUMAN	AVFHEEEQR	643	651	2	NA	NA	L	24_3470_01_phospho	1	20240517_bbm1840_24-3470_Kelleher_Huang_01	9158016	NA	NA
sp|O14617|AP3D1_HUMAN	HRPSEADEEELAR	655	667	3	NA	NA	L	24_3470_01_phospho	1	20240517_bbm1840_24-3470_Kelleher_Huang_01	84128592	NA	NA
sp|O14617|AP3D1_HUMAN	AVFHEEEQR	643	651	3	NA	NA	L	24_3470_01_phospho	1	20240517_bbm1840_24-3470_Kelleher_Huang_01	71110536	NA	NA
sp|O14617|AP3D1_HUMAN	AVFHEEEQRRPK	643	654	3	NA	NA	L	24_3470_01_phospho	1	20240517_bbm1840_24-3470_Kelleher_Huang_01	81915912	NA	NA
sp|O14617|AP3D1_HUMAN	HRPS[79.9663]EADEEELAR	655	667	2	NA	NA	L	24_3470_01_phospho	1	20240517_bbm1840_24-3470_Kelleher_Huang_01	37614824	HRPS(1.0000)EADEEELAR	NA
sp|O14617|AP3D1_HUMAN	AEGTTYRDELLTK	387	399	3	NA	NA	L	24_3470_01_phospho	1	20240517_bbm1840_24-3470_Kelleher_Huang_01	7.17902e+06	NA	NA
sp|O14617|AP3D1_HUMAN	LPQFVQSADLEVQER	557	571	2	NA	NA	L	24_3470_01_phospho	1	20240517_bbm1840_24-3470_Kelleher_Huang_01	14260378	NA	NA
sp|O14617|AP3D1_HUMAN	HRPS[79.9663]EADEEELAR	655	667	3	NA	NA	L	24_3470_01_phospho	1	20240517_bbm1840_24-3470_Kelleher_Huang_01	182416752	HRPS(1.0000)EADEEELAR	NA
sp|O14617|AP3D1_HUMAN	AVFHEEEQRRPK	643	654	4	NA	NA	L	24_3470_01_phospho	1	20240517_bbm1840_24-3470_Kelleher_Huang_01	342617824	NA	NA
sp|O14617|AP3D1_HUMAN	LHFSC[57.0215]SSYLITTPC[57.0215]YSDAFAK	1040	1060	3	NA	NA	L	24_3470_01_phospho	1	20240517_bbm1840_24-3470_Kelleher_Huang_01	11126060	NA	NA
sp|O14617|AP3D1_HUMAN	YISQC[57.0215]IDEIKQELK	35	48	3	NA	NA	L	24_3470_01_phospho	1	20240517_bbm1840_24-3470_Kelleher_Huang_01	15105473	NA	NA
sp|O14617|AP3D1_HUMAN	YISQC[57.0215]IDEIKQELKQDNIAVK	35	55	3	NA	NA	L	24_3470_01_phospho	1	20240517_bbm1840_24-3470_Kelleher_Huang_01	14155506	NA	NA
sp|O14617|AP3D1_HUMAN	YISQC[57.0215]IDEIKQELKQDNIAVK	35	55	4	NA	NA	L	24_3470_01_phospho	1	20240517_bbm1840_24-3470_Kelleher_Huang_01	91787432	NA	NA
sp|O14617|AP3D1_HUMAN	NYLSLAPLFFK	217	227	2	NA	NA	L	24_3470_01_phospho	1	20240517_bbm1840_24-3470_Kelleher_Huang_01	19911730	NA	NA
sp|O14617|AP3D1_HUMAN	DLSSPSQYDTGVALTGLSC[57.0215]FVTPDLAR	119	145	2	NA	NA	L	24_3470_01_phospho	1	20240517_bbm1840_24-3470_Kelleher_Huang_01	10896245	NA	NA
sp|O14617|AP3D1_HUMAN	DLSSPSQYDTGVALTGLSC[57.0215]FVTPDLAR	119	145	3	NA	NA	L	24_3470_01_phospho	1	20240517_bbm1840_24-3470_Kelleher_Huang_01	45426612	NA	NA
sp|O14617|AP3D1_HUMAN	GMELSVLDSLNAR	963	975	2	NA	NA	L	24_3470_01_phospho	1	20240517_bbm1840_24-3470_Kelleher_Huang_01	5446617	NA	NA
sp|O14617|AP3D1_HUMAN	EKLEDPDPGVQSAAVNVIC[57.0215]ELAR	190	212	3	NA	NA	L	24_3470_01_phospho	1	20240517_bbm1840_24-3470_Kelleher_Huang_01	78010528	NA	NA
sp|O14617|AP3D1_HUMAN	KGENSVSVDGK	1122	1132	2	NA	NA	L	24_3470_01_phospho	1	20240517_bbm1840_24-3470_Kelleher_Huang_01	16899860	NA	NA
sp|O14617|AP3D1_HUMAN	KGENSVSVDGK	1122	1132	3	NA	NA	L	24_3470_01_phospho	1	20240517_bbm1840_24-3470_Kelleher_Huang_01	34773580	NA	NA
sp|O14617|AP3D1_HUMAN	IGYLAASQSFHEGTDVIMLTTNQIRK	93	118	4	NA	NA	L	24_3470_01_phospho	1	20240517_bbm1840_24-3470_Kelleher_Huang_01	5.14734e+06	NA	NA
sp|O14617|AP3D1_HUMAN	GM[15.9949]ELSVLDSLNAR	963	975	2	NA	NA	L	24_3470_01_phospho	1	20240517_bbm1840_24-3470_Kelleher_Huang_01	1.52405e+06	NA	GM(1.0000)ELSVLDSLNAR
sp|O14617|AP3D1_HUMAN	MFDKNLQDLVR	13	23	3	NA	NA	L	24_3470_01_phospho	1	20240517_bbm1840_24-3470_Kelleher_Huang_01	24404922	NA	NA
sp|O14617|AP3D1_HUMAN	M[15.9949]FDKNLQDLVR	13	23	3	NA	NA	L	24_3470_01_phospho	1	20240517_bbm1840_24-3470_Kelleher_Huang_01	5330232	NA	M(1.0000)FDKNLQDLVR
sp|O14617|AP3D1_HUMAN	DLILQC[57.0215]LDDKDESIR	343	357	3	NA	NA	L	24_3470_01_phospho	1	20240517_bbm1840_24-3470_Kelleher_Huang_01	29792132	NA	NA
sp|O14617|AP3D1_HUMAN	DLILQC[57.0215]LDDKDESIRLR	343	359	3	NA	NA	L	24_3470_01_phospho	1	20240517_bbm1840_24-3470_Kelleher_Huang_01	11826262	NA	NA
sp|O14617|AP3D1_HUMAN	SVQSHKDLILQC[57.0215]LDDKDESIR	337	357	3	NA	NA	L	24_3470_01_phospho	1	20240517_bbm1840_24-3470_Kelleher_Huang_01	2.33591e+06	NA	NA
sp|O14617|AP3D1_HUMAN	SVQSHKDLILQC[57.0215]LDDKDESIR	337	357	4	NA	NA	L	24_3470_01_phospho	1	20240517_bbm1840_24-3470_Kelleher_Huang_01	72401928	NA	NA
sp|O14617|AP3D1_HUMAN	SVQSHKDLILQC[57.0215]LDDKDESIR	337	357	5	NA	NA	L	24_3470_01_phospho	1	20240517_bbm1840_24-3470_Kelleher_Huang_01	35998792	NA	NA
sp|O14617|AP3D1_HUMAN	LQAKDVPVAEEVSALFAGELNPVAPK	585	610	3	NA	NA	L	24_3470_01_phospho	1	20240517_bbm1840_24-3470_Kelleher_Huang_01	25194830	NA	NA
sp|O14617|AP3D1_HUMAN	VFLKYPESLRPAFPR	173	187	3	NA	NA	L	24_3470_01_phospho	1	20240517_bbm1840_24-3470_Kelleher_Huang_01	10462360	NA	NA
sp|O14617|AP3D1_HUMAN	VFLKYPESLRPAFPR	173	187	4	NA	NA	L	24_3470_01_phospho	1	20240517_bbm1840_24-3470_Kelleher_Huang_01	111275352	NA	NA
sp|O14617|AP3D1_HUMAN	LKEKLEDPDPGVQSAAVNVIC[57.0215]ELAR	188	212	3	NA	NA	L	24_3470_01_phospho	1	20240517_bbm1840_24-3470_Kelleher_Huang_01	20613440	NA	NA
sp|O14617|AP3D1_HUMAN	LKEKLEDPDPGVQSAAVNVIC[57.0215]ELAR	188	212	4	NA	NA	L	24_3470_01_phospho	1	20240517_bbm1840_24-3470_Kelleher_Huang_01	207067920	NA	NA
sp|O14617|AP3D1_HUMAN	ILIEDSDQNLK	310	320	2	NA	NA	L	24_3470_01_phospho	1	20240517_bbm1840_24-3470_Kelleher_Huang_01	9188548	NA	NA
sp|O14617|AP3D1_HUMAN	SIQGHHVC[57.0215]LLVK	1110	1121	3	NA	NA	L	24_3470_01_phospho	1	20240517_bbm1840_24-3470_Kelleher_Huang_01	87752688	NA	NA
sp|O14617|AP3D1_HUMAN	ASC[57.0215]ILQLVK	572	580	2	NA	NA	L	24_3470_01_phospho	1	20240517_bbm1840_24-3470_Kelleher_Huang_01	163933824	NA	NA
sp|O14617|AP3D1_HUMAN	C[57.0215]SDSTLLSNLLEEMK	1133	1147	2	NA	NA	L	24_3470_01_phospho	1	20240517_bbm1840_24-3470_Kelleher_Huang_01	4.13348e+06	NA	NA
sp|O14617|AP3D1_HUMAN	LYASILQQKEQAGEAEGAQAVTQLMVDRLPQFVQSADLEVQER	529	571	4	NA	NA	L	24_3470_01_phospho	1	20240517_bbm1840_24-3470_Kelleher_Huang_01	6.37055e+06	NA	NA
sp|O14617|AP3D1_HUMAN	C[57.0215]SDSTLLSNLLEEMKATLAK	1133	1152	3	NA	NA	L	24_3470_01_phospho	1	20240517_bbm1840_24-3470_Kelleher_Huang_01	19486270	NA	NA
sp|O14617|AP3D1_HUMAN	C[57.0215]SDSTLLSNLLEEMKATLAKC[57.0215]	1133	1153	3	NA	NA	L	24_3470_01_phospho	1	20240517_bbm1840_24-3470_Kelleher_Huang_01	4684796	NA	NA
sp|O14617|AP3D1_HUMAN	NDEGATHEKLDFR	1027	1039	3	NA	NA	L	24_3470_01_phospho	1	20240517_bbm1840_24-3470_Kelleher_Huang_01	9776363	NA	NA
sp|O14617|AP3D1_HUMAN	ALDIDLDKPLADSEK	801	815	3	NA	NA	L	24_3470_01_phospho	1	20240517_bbm1840_24-3470_Kelleher_Huang_01	10253407	NA	NA
sp|O14617|AP3D1_HUMAN	ALDIDLDKPLADSEKLPIQK	801	820	3	NA	NA	L	24_3470_01_phospho	1	20240517_bbm1840_24-3470_Kelleher_Huang_01	76461024	NA	NA
sp|O14617|AP3D1_HUMAN	ALDIDLDKPLADSEKLPIQK	801	820	4	NA	NA	L	24_3470_01_phospho	1	20240517_bbm1840_24-3470_Kelleher_Huang_01	353766176	NA	NA
sp|O14617|AP3D1_HUMAN	VTTLPGHIQAVYVQNVVK	511	528	3	NA	NA	L	24_3470_01_phospho	1	20240517_bbm1840_24-3470_Kelleher_Huang_01	157446272	NA	NA
sp|O14617|AP3D1_HUMAN	LLESGDLSM[15.9949]SSIKVDGIR	1061	1078	3	NA	NA	L	24_3470_01_phospho	1	20240517_bbm1840_24-3470_Kelleher_Huang_01	3016162	NA	LLESGDLSM(1.0000)SSIKVDGIR
sp|O14617|AP3D1_HUMAN	NLQDLVR	17	23	2	NA	NA	L	24_3470_01_phospho	1	20240517_bbm1840_24-3470_Kelleher_Huang_01	34506728	NA	NA
sp|O14617|AP3D1_HUMAN	ALDLLYGMVSK	360	370	2	NA	NA	L	24_3470_01_phospho	1	20240517_bbm1840_24-3470_Kelleher_Huang_01	2605795	NA	NA
sp|O14617|AP3D1_HUMAN	ALDLLYGMVSKK	360	371	3	NA	NA	L	24_3470_01_phospho	1	20240517_bbm1840_24-3470_Kelleher_Huang_01	7833321	NA	NA
sp|O14617|AP3D1_HUMAN	KVPVPEGLDLDAWINEPLS[79.9663]DS[79.9663]ESEDERPR	614	642	3	NA	NA	L	24_3470_01_phospho	1	20240517_bbm1840_24-3470_Kelleher_Huang_01	2.7347e+06	KVPVPEGLDLDAWINEPLS(0.6667)DS(0.6667)ES(0.6667)EDERPR	NA
sp|O14617|AP3D1_HUMAN	KDLSSPSQYDTGVALTGLSC[57.0215]FVTPDLAR	118	145	3	NA	NA	L	24_3470_01_phospho	1	20240517_bbm1840_24-3470_Kelleher_Huang_01	14127802	NA	NA
sp|O14617|AP3D1_HUMAN	KVPVPEGLDLDAWINEPLS[79.9663]DS[79.9663]ES[79.9663]EDERPR	614	642	3	NA	NA	L	24_3470_01_phospho	1	20240517_bbm1840_24-3470_Kelleher_Huang_01	22559428	KVPVPEGLDLDAWINEPLS(1.0000)DS(1.0000)ES(1.0000)EDERPR	NA
sp|O14617|AP3D1_HUMAN	YQDTPGVEHIPVVQIDLSVPLK	693	714	3	NA	NA	L	24_3470_01_phospho	1	20240517_bbm1840_24-3470_Kelleher_Huang_01	6209278	NA	NA
sp|O14617|AP3D1_HUMAN	LFGALTPLEPR	244	254	2	NA	NA	L	24_3470_01_phospho	1	20240517_bbm1840_24-3470_Kelleher_Huang_01	23080836	NA	NA
sp|O14617|AP3D1_HUMAN	MSFQNLLAK	1079	1087	2	NA	NA	L	24_3470_01_phospho	1	20240517_bbm1840_24-3470_Kelleher_Huang_01	8127448	NA	NA
sp|O14617|AP3D1_HUMAN	DVPVAEEVSALFAGELNPVAPK	589	610	2	NA	NA	L	24_3470_01_phospho	1	20240517_bbm1840_24-3470_Kelleher_Huang_01	100535512	NA	NA
sp|O14617|AP3D1_HUMAN	DVPVAEEVSALFAGELNPVAPK	589	610	3	NA	NA	L	24_3470_01_phospho	1	20240517_bbm1840_24-3470_Kelleher_Huang_01	100166296	NA	NA
sp|O14617|AP3D1_HUMAN	LEDPDPGVQSAAVNVIC[57.0215]ELAR	192	212	2	NA	NA	L	24_3470_01_phospho	1	20240517_bbm1840_24-3470_Kelleher_Huang_01	6.42469e+06	NA	NA
sp|O14617|AP3D1_HUMAN	LEDPDPGVQSAAVNVIC[57.0215]ELAR	192	212	3	NA	NA	L	24_3470_01_phospho	1	20240517_bbm1840_24-3470_Kelleher_Huang_01	8894780	NA	NA
sp|O14617|AP3D1_HUMAN	LKGTLSFIAK	1017	1026	2	NA	NA	L	24_3470_01_phospho	1	20240517_bbm1840_24-3470_Kelleher_Huang_01	5447522	NA	NA
sp|O14617|AP3D1_HUMAN	DLANDIMTLMSHTKPYIR	146	163	3	NA	NA	L	24_3470_01_phospho	1	20240517_bbm1840_24-3470_Kelleher_Huang_01	3.93143e+06	NA	NA
sp|O14617|AP3D1_HUMAN	DLANDIMTLMSHTKPYIR	146	163	4	NA	NA	L	24_3470_01_phospho	1	20240517_bbm1840_24-3470_Kelleher_Huang_01	6.18511e+06	NA	NA
sp|O14617|AP3D1_HUMAN	LKGTLSFIAK	1017	1026	3	NA	NA	L	24_3470_01_phospho	1	20240517_bbm1840_24-3470_Kelleher_Huang_01	9143312	NA	NA
sp|O14617|AP3D1_HUMAN	GTLSFIAK	1019	1026	2	NA	NA	L	24_3470_01_phospho	1	20240517_bbm1840_24-3470_Kelleher_Huang_01	7126005	NA	NA
sp|O14617|AP3D1_HUMAN	KQEQANNPFYIK	673	684	2	NA	NA	L	24_3470_01_phospho	1	20240517_bbm1840_24-3470_Kelleher_Huang_01	18726620	NA	NA
sp|O14617|AP3D1_HUMAN	KQEQANNPFYIK	673	684	3	NA	NA	L	24_3470_01_phospho	1	20240517_bbm1840_24-3470_Kelleher_Huang_01	140834144	NA	NA
sp|O14641|DVL2_HUMAN	DIVHKPGPIVLTVAK	339	353	3	NA	NA	L	24_3470_01_phospho	1	20240517_bbm1840_24-3470_Kelleher_Huang_01	18710522	NA	NA
sp|O14641|DVL2_HUMAN	VLRDIVHKPGPIVLTVAK	336	353	4	NA	NA	L	24_3470_01_phospho	1	20240517_bbm1840_24-3470_Kelleher_Huang_01	29031776	NA	NA
sp|O14641|DVL2_HUMAN	ITLGDFK	38	44	2	NA	NA	L	24_3470_01_phospho	1	20240517_bbm1840_24-3470_Kelleher_Huang_01	26100332	NA	NA
sp|O14641|DVL2_HUMAN	n[42.0106]AGSSTGGGGVGETK	2	15	2	NA	NA	L	24_3470_01_phospho	1	20240517_bbm1840_24-3470_Kelleher_Huang_01	9146471	NA	NA
sp|O14641|DVL2_HUMAN	C[57.0215]WDPSPQAYFTLPR	354	367	2	NA	NA	L	24_3470_01_phospho	1	20240517_bbm1840_24-3470_Kelleher_Huang_01	1.7242e+06	NA	NA
sp|O14641|DVL2_HUMAN	KYASGLLK	477	484	2	NA	NA	L	24_3470_01_phospho	1	20240517_bbm1840_24-3470_Kelleher_Huang_01	9029111	NA	NA
sp|O14641|DVL2_HUMAN	YASGLLK	478	484	2	NA	NA	L	24_3470_01_phospho	1	20240517_bbm1840_24-3470_Kelleher_Huang_01	2892549	NA	NA
sp|O14641|DVL2_HUMAN	SVLQRPAGAK	45	54	2	NA	NA	L	24_3470_01_phospho	1	20240517_bbm1840_24-3470_Kelleher_Huang_01	3965794	NA	NA
sp|O14641|DVL2_HUMAN	VIYHLDEEETPYLVK	16	30	3	NA	NA	L	24_3470_01_phospho	1	20240517_bbm1840_24-3470_Kelleher_Huang_01	30607028	NA	NA
sp|O14641|DVL2_HUMAN	IPVPAER	31	37	2	NA	NA	L	24_3470_01_phospho	1	20240517_bbm1840_24-3470_Kelleher_Huang_01	28781924	NA	NA
sp|O14641|DVL2_HUMAN	AELAPPAPPLPPLPPER	108	124	2	NA	NA	L	24_3470_01_phospho	1	20240517_bbm1840_24-3470_Kelleher_Huang_01	1.76786e+06	NA	NA
sp|O14654|IRS4_HUMAN	AAAAAAAAAASGAAIPPLIPPRR	124	146	3	NA	NA	L	24_3470_01_phospho	1	20240517_bbm1840_24-3470_Kelleher_Huang_01	3.6777e+06	NA	NA
sp|O14654|IRS4_HUMAN	SQS[79.9663]FFAAAR	1089	1097	2	NA	NA	L	24_3470_01_phospho	1	20240517_bbm1840_24-3470_Kelleher_Huang_01	17824546	S(0.1585)QS(0.8415)FFAAAR	NA
sp|O14654|IRS4_HUMAN	EAKEVKDAEIPEGAAR	669	684	3	NA	NA	L	24_3470_01_phospho	1	20240517_bbm1840_24-3470_Kelleher_Huang_01	5326566	NA	NA
sp|O14654|IRS4_HUMAN	EAKEVKDAEIPEGAAR	669	684	4	NA	NA	L	24_3470_01_phospho	1	20240517_bbm1840_24-3470_Kelleher_Huang_01	5412830	NA	NA
sp|O14654|IRS4_HUMAN	RLAPSPARPR	435	444	3	NA	NA	L	24_3470_01_phospho	1	20240517_bbm1840_24-3470_Kelleher_Huang_01	9592247	NA	NA
sp|O14654|IRS4_HUMAN	DVWQVIVKPR	233	242	2	NA	NA	L	24_3470_01_phospho	1	20240517_bbm1840_24-3470_Kelleher_Huang_01	2.30956e+06	NA	NA
sp|O14654|IRS4_HUMAN	DVWQVIVKPR	233	242	3	NA	NA	L	24_3470_01_phospho	1	20240517_bbm1840_24-3470_Kelleher_Huang_01	11728298	NA	NA
sp|O14654|IRS4_HUMAN	SYFGKLT[79.9663]QSK	614	623	2	NA	NA	L	24_3470_01_phospho	1	20240517_bbm1840_24-3470_Kelleher_Huang_01	3.44551e+06	S(0.0325)Y(0.0325)FGKLT(0.8090)QS(0.1260)K	NA
sp|O14654|IRS4_HUMAN	LILESKR	197	203	2	NA	NA	L	24_3470_01_phospho	1	20240517_bbm1840_24-3470_Kelleher_Huang_01	4457966	NA	NA
sp|O14654|IRS4_HUMAN	ANPLSLDSAR	985	994	2	NA	NA	L	24_3470_01_phospho	1	20240517_bbm1840_24-3470_Kelleher_Huang_01	49142704	NA	NA
sp|O14654|IRS4_HUMAN	DGQGTAGGHGSGGGQRPGGGHGSGGGQGPGDGHGSGGGK	548	586	5	NA	NA	L	24_3470_01_phospho	1	20240517_bbm1840_24-3470_Kelleher_Huang_01	72074880	NA	NA
sp|O14654|IRS4_HUMAN	YFVLKLETADAPAR	95	108	3	NA	NA	L	24_3470_01_phospho	1	20240517_bbm1840_24-3470_Kelleher_Huang_01	5.43065e+06	NA	NA
sp|O14654|IRS4_HUMAN	ESNTPAPSTQGLPDSWGIIAEPR	930	952	2	NA	NA	L	24_3470_01_phospho	1	20240517_bbm1840_24-3470_Kelleher_Huang_01	5.21911e+06	NA	NA
sp|O14654|IRS4_HUMAN	ESNTPAPSTQGLPDSWGIIAEPR	930	952	3	NA	NA	L	24_3470_01_phospho	1	20240517_bbm1840_24-3470_Kelleher_Huang_01	8394468	NA	NA
sp|O14654|IRS4_HUMAN	GDNQAGGAAAAAAAPEPPPR	1199	1218	2	NA	NA	L	24_3470_01_phospho	1	20240517_bbm1840_24-3470_Kelleher_Huang_01	36485084	NA	NA
sp|O14654|IRS4_HUMAN	GDNQAGGAAAAAAAPEPPPR	1199	1218	3	NA	NA	L	24_3470_01_phospho	1	20240517_bbm1840_24-3470_Kelleher_Huang_01	15172958	NA	NA
sp|O14654|IRS4_HUMAN	AAVSAFPTDSLER	1098	1110	2	NA	NA	L	24_3470_01_phospho	1	20240517_bbm1840_24-3470_Kelleher_Huang_01	18632160	NA	NA
sp|O14654|IRS4_HUMAN	FRLYFC[57.0215]VDR	653	661	3	NA	NA	L	24_3470_01_phospho	1	20240517_bbm1840_24-3470_Kelleher_Huang_01	5.39165e+06	NA	NA
sp|O14654|IRS4_HUMAN	FVTPSEPVAHSR	399	410	3	NA	NA	L	24_3470_01_phospho	1	20240517_bbm1840_24-3470_Kelleher_Huang_01	30778700	NA	NA
sp|O14654|IRS4_HUMAN	GLDKEVSYNWDPK	840	852	2	NA	NA	L	24_3470_01_phospho	1	20240517_bbm1840_24-3470_Kelleher_Huang_01	3.51818e+06	NA	NA
sp|O14654|IRS4_HUMAN	GLDKEVSYNWDPK	840	852	3	NA	NA	L	24_3470_01_phospho	1	20240517_bbm1840_24-3470_Kelleher_Huang_01	28964058	NA	NA
sp|O14654|IRS4_HUMAN	HSRS[79.9663]PFEDSR	732	741	3	NA	NA	L	24_3470_01_phospho	1	20240517_bbm1840_24-3470_Kelleher_Huang_01	5212529	HS(0.2824)RS(0.6889)PFEDS(0.0287)R	NA
sp|O14654|IRS4_HUMAN	RHLGLVPLEPGGWLRR	359	374	4	NA	NA	L	24_3470_01_phospho	1	20240517_bbm1840_24-3470_Kelleher_Huang_01	15594061	NA	NA
sp|O14654|IRS4_HUMAN	SRFEQFC[57.0215]HLR	375	384	3	NA	NA	L	24_3470_01_phospho	1	20240517_bbm1840_24-3470_Kelleher_Huang_01	45235508	NA	NA
sp|O14654|IRS4_HUMAN	RHS[79.9663]RS[79.9663]PFEDSR	731	741	3	NA	NA	L	24_3470_01_phospho	1	20240517_bbm1840_24-3470_Kelleher_Huang_01	5376105	RHS(0.8582)RS(0.8593)PFEDS(0.2825)R	NA
sp|O14654|IRS4_HUMAN	LNTEVASVVVQLLSIR	268	283	2	NA	NA	L	24_3470_01_phospho	1	20240517_bbm1840_24-3470_Kelleher_Huang_01	1.41454e+06	NA	NA
sp|O14654|IRS4_HUMAN	LNTEVASVVVQLLSIR	268	283	3	NA	NA	L	24_3470_01_phospho	1	20240517_bbm1840_24-3470_Kelleher_Huang_01	2345645	NA	NA
sp|O14654|IRS4_HUMAN	LNTEVASVVVQLLSIRR	268	284	3	NA	NA	L	24_3470_01_phospho	1	20240517_bbm1840_24-3470_Kelleher_Huang_01	22148518	NA	NA
sp|O14654|IRS4_HUMAN	C[57.0215]GHSEQYFFLEVGR	285	298	3	NA	NA	L	24_3470_01_phospho	1	20240517_bbm1840_24-3470_Kelleher_Huang_01	5.54189e+06	NA	NA
sp|O14654|IRS4_HUMAN	LETADAPAR	100	108	2	NA	NA	L	24_3470_01_phospho	1	20240517_bbm1840_24-3470_Kelleher_Huang_01	7459943	NA	NA
sp|O14654|IRS4_HUMAN	LETADAPARLEYYENAR	100	116	3	NA	NA	L	24_3470_01_phospho	1	20240517_bbm1840_24-3470_Kelleher_Huang_01	20717358	NA	NA
sp|O14654|IRS4_HUMAN	RVITLYQC[57.0215]FSVSQR	146	159	3	NA	NA	L	24_3470_01_phospho	1	20240517_bbm1840_24-3470_Kelleher_Huang_01	2150612	NA	NA
sp|O14654|IRS4_HUMAN	LLQEEEQER	1074	1082	2	NA	NA	L	24_3470_01_phospho	1	20240517_bbm1840_24-3470_Kelleher_Huang_01	43852860	NA	NA
sp|O14654|IRS4_HUMAN	LETADAPARLEYYENARK	100	117	4	NA	NA	L	24_3470_01_phospho	1	20240517_bbm1840_24-3470_Kelleher_Huang_01	5667872	NA	NA
sp|O14654|IRS4_HUMAN	LLQEEEQERR	1074	1083	3	NA	NA	L	24_3470_01_phospho	1	20240517_bbm1840_24-3470_Kelleher_Huang_01	8727789	NA	NA
sp|O14654|IRS4_HUMAN	GAQDVAGGSNPGAHNPSANLAR	1177	1198	2	NA	NA	L	24_3470_01_phospho	1	20240517_bbm1840_24-3470_Kelleher_Huang_01	2.20004e+06	NA	NA
sp|O14654|IRS4_HUMAN	GAQDVAGGSNPGAHNPSANLAR	1177	1198	3	NA	NA	L	24_3470_01_phospho	1	20240517_bbm1840_24-3470_Kelleher_Huang_01	78252960	NA	NA
sp|O14654|IRS4_HUMAN	RESNT[79.9663]PAPSTQGLPDSWGIIAEPR	929	952	3	NA	NA	L	24_3470_01_phospho	1	20240517_bbm1840_24-3470_Kelleher_Huang_01	6591940	RES(0.1892)NT(0.7491)PAPS(0.0233)T(0.0233)QGLPDS(0.0151)WGIIAEPR	NA
sp|O14654|IRS4_HUMAN	EVKDAEIPEGAAR	672	684	2	NA	NA	L	24_3470_01_phospho	1	20240517_bbm1840_24-3470_Kelleher_Huang_01	4.2692e+06	NA	NA
sp|O14654|IRS4_HUMAN	ALC[57.0215]ADEYR	330	337	2	NA	NA	L	24_3470_01_phospho	1	20240517_bbm1840_24-3470_Kelleher_Huang_01	27302666	NA	NA
sp|O14654|IRS4_HUMAN	RES[79.9663]NTPAPSTQGLPDSWGIIAEPR	929	952	3	NA	NA	L	24_3470_01_phospho	1	20240517_bbm1840_24-3470_Kelleher_Huang_01	6591940	RES(0.4632)NT(0.4632)PAPS(0.0303)T(0.0303)QGLPDS(0.0130)WGIIAEPR	NA
sp|O14654|IRS4_HUMAN	ALC[57.0215]ADEYRAR	330	339	3	NA	NA	L	24_3470_01_phospho	1	20240517_bbm1840_24-3470_Kelleher_Huang_01	3.497e+06	NA	NA
sp|O14654|IRS4_HUMAN	EVKDAEIPEGAAR	672	684	3	NA	NA	L	24_3470_01_phospho	1	20240517_bbm1840_24-3470_Kelleher_Huang_01	49814868	NA	NA
sp|O14654|IRS4_HUMAN	ES[79.9663]NTPAPSTQGLPDSWGIIAEPR	930	952	2	NA	NA	L	24_3470_01_phospho	1	20240517_bbm1840_24-3470_Kelleher_Huang_01	6010130	ES(0.4800)NT(0.4800)PAPS(0.0140)T(0.0137)QGLPDS(0.0123)WGIIAEPR	NA
sp|O14654|IRS4_HUMAN	ES[79.9663]NTPAPSTQGLPDSWGIIAEPR	930	952	3	NA	NA	L	24_3470_01_phospho	1	20240517_bbm1840_24-3470_Kelleher_Huang_01	28388980	ES(0.3955)NT(0.3955)PAPS(0.0983)T(0.0983)QGLPDS(0.0124)WGIIAEPR	NA
sp|O14654|IRS4_HUMAN	LEYYENAR	109	116	2	NA	NA	L	24_3470_01_phospho	1	20240517_bbm1840_24-3470_Kelleher_Huang_01	4623297	NA	NA
sp|O14654|IRS4_HUMAN	SPFEDSR	735	741	2	NA	NA	L	24_3470_01_phospho	1	20240517_bbm1840_24-3470_Kelleher_Huang_01	13708785	NA	NA
sp|O14654|IRS4_HUMAN	LYFC[57.0215]VDR	655	661	2	NA	NA	L	24_3470_01_phospho	1	20240517_bbm1840_24-3470_Kelleher_Huang_01	38035388	NA	NA
sp|O14654|IRS4_HUMAN	LC[57.0215]LTDEEVVFVR	256	267	2	NA	NA	L	24_3470_01_phospho	1	20240517_bbm1840_24-3470_Kelleher_Huang_01	9598598	NA	NA
sp|O14654|IRS4_HUMAN	QSAFSNYVNVEFGVPFPNPANDLSDLLR	953	980	3	NA	NA	L	24_3470_01_phospho	1	20240517_bbm1840_24-3470_Kelleher_Huang_01	8.24765e+06	NA	NA
sp|O14654|IRS4_HUMAN	S[79.9663]RFEQFC[57.0215]HLR	375	384	3	NA	NA	L	24_3470_01_phospho	1	20240517_bbm1840_24-3470_Kelleher_Huang_01	5756875	S(1.0000)RFEQFCHLR	NA
sp|O14654|IRS4_HUMAN	WFQPVANAADAEAVR	1162	1176	2	NA	NA	L	24_3470_01_phospho	1	20240517_bbm1840_24-3470_Kelleher_Huang_01	34236112	NA	NA
sp|O14654|IRS4_HUMAN	WFQPVANAADAEAVRGAQDVAGGSNPGAHNPSANLAR	1162	1198	4	NA	NA	L	24_3470_01_phospho	1	20240517_bbm1840_24-3470_Kelleher_Huang_01	7318461	NA	NA
sp|O14654|IRS4_HUMAN	ELSGVFR	249	255	2	NA	NA	L	24_3470_01_phospho	1	20240517_bbm1840_24-3470_Kelleher_Huang_01	12439123	NA	NA
sp|O14654|IRS4_HUMAN	FEQFC[57.0215]HLR	377	384	3	NA	NA	L	24_3470_01_phospho	1	20240517_bbm1840_24-3470_Kelleher_Huang_01	13382462	NA	NA
sp|O14654|IRS4_HUMAN	SQSFFAAAR	1089	1097	2	NA	NA	L	24_3470_01_phospho	1	20240517_bbm1840_24-3470_Kelleher_Huang_01	26599476	NA	NA
sp|O14654|IRS4_HUMAN	SWSSYFSLPNPFR	804	816	2	NA	NA	L	24_3470_01_phospho	1	20240517_bbm1840_24-3470_Kelleher_Huang_01	10715447	NA	NA
sp|O14654|IRS4_HUMAN	SWS[79.9663]SYFSLPNPFR	804	816	2	NA	NA	L	24_3470_01_phospho	1	20240517_bbm1840_24-3470_Kelleher_Huang_01	1596313	S(0.0152)WS(0.2462)S(0.2462)Y(0.2462)FS(0.2462)LPNPFR	NA
sp|O14654|IRS4_HUMAN	HLGLVPLEPGGWLR	360	373	3	NA	NA	L	24_3470_01_phospho	1	20240517_bbm1840_24-3470_Kelleher_Huang_01	18784240	NA	NA
sp|O14654|IRS4_HUMAN	HLGLVPLEPGGWLRR	360	374	3	NA	NA	L	24_3470_01_phospho	1	20240517_bbm1840_24-3470_Kelleher_Huang_01	26462490	NA	NA
sp|O14681|EI24_HUMAN	GIKDSIWGIC[57.0215]TISK	15	28	3	NA	NA	L	24_3470_01_phospho	1	20240517_bbm1840_24-3470_Kelleher_Huang_01	24139222	NA	NA
sp|O14681|EI24_HUMAN	TFLQDLAR	7	14	2	NA	NA	L	24_3470_01_phospho	1	20240517_bbm1840_24-3470_Kelleher_Huang_01	28495960	NA	NA
sp|O14681|EI24_HUMAN	ASSVLAQR	45	52	2	NA	NA	L	24_3470_01_phospho	1	20240517_bbm1840_24-3470_Kelleher_Huang_01	3979500	NA	NA
sp|O14730|RIOK3_HUMAN	VSISFENYR	109	117	2	NA	NA	L	24_3470_01_phospho	1	20240517_bbm1840_24-3470_Kelleher_Huang_01	2.69306e+06	NA	NA
sp|O14730|RIOK3_HUMAN	DKYIKDDFR	303	311	3	NA	NA	L	24_3470_01_phospho	1	20240517_bbm1840_24-3470_Kelleher_Huang_01	2.93997e+06	NA	NA
sp|O14730|RIOK3_HUMAN	GKDITTKHDEVVC[57.0215]GR	159	173	4	NA	NA	L	24_3470_01_phospho	1	20240517_bbm1840_24-3470_Kelleher_Huang_01	6048117	NA	NA
sp|O14730|RIOK3_HUMAN	LSNHVFNALK	198	207	3	NA	NA	L	24_3470_01_phospho	1	20240517_bbm1840_24-3470_Kelleher_Huang_01	8179337	NA	NA
sp|O14730|RIOK3_HUMAN	NVSQFFQK	445	452	2	NA	NA	L	24_3470_01_phospho	1	20240517_bbm1840_24-3470_Kelleher_Huang_01	4.75372e+06	NA	NA
sp|O14734|ACOT8_HUMAN	YPLALNR	171	177	2	NA	NA	L	24_3470_01_phospho	1	20240517_bbm1840_24-3470_Kelleher_Huang_01	8317361	NA	NA
sp|O14734|ACOT8_HUMAN	HYWVPAKR	46	53	3	NA	NA	L	24_3470_01_phospho	1	20240517_bbm1840_24-3470_Kelleher_Huang_01	6199476	NA	NA
sp|O14734|ACOT8_HUMAN	LFGGQIVGQALVAAAK	54	69	2	NA	NA	L	24_3470_01_phospho	1	20240517_bbm1840_24-3470_Kelleher_Huang_01	4.62069e+06	NA	NA
sp|O14734|ACOT8_HUMAN	SVSEDVHVHSLHC[57.0215]YFVR	70	86	4	NA	NA	L	24_3470_01_phospho	1	20240517_bbm1840_24-3470_Kelleher_Huang_01	4163401	NA	NA
sp|O14734|ACOT8_HUMAN	SVLVTTVLNLEPLDEDLFR	25	43	2	NA	NA	L	24_3470_01_phospho	1	20240517_bbm1840_24-3470_Kelleher_Huang_01	2.27443e+06	NA	NA
sp|O14734|ACOT8_HUMAN	IAAQEVPIEIKPVNPSPLSQLQR	178	200	3	NA	NA	L	24_3470_01_phospho	1	20240517_bbm1840_24-3470_Kelleher_Huang_01	6774272	NA	NA
sp|O14763|TR10B_HUMAN	VGDC[57.0215]TPWSDIEC[57.0215]VHKESGTK	167	186	4	NA	NA	L	24_3470_01_phospho	1	20240517_bbm1840_24-3470_Kelleher_Huang_01	2616296	NA	NA
sp|O14763|TR10B_HUMAN	GIC[57.0215]SGGGGDPERVDR	246	260	3	NA	NA	L	24_3470_01_phospho	1	20240517_bbm1840_24-3470_Kelleher_Huang_01	9951544	NA	NA
sp|O14763|TR10B_HUMAN	QKIEDHLLSSGK	416	427	3	NA	NA	L	24_3470_01_phospho	1	20240517_bbm1840_24-3470_Kelleher_Huang_01	4.86606e+06	NA	NA
sp|O14763|TR10B_HUMAN	DASVHTLLDALETLGER	396	412	3	NA	NA	L	24_3470_01_phospho	1	20240517_bbm1840_24-3470_Kelleher_Huang_01	15764595	NA	NA
sp|O14763|TR10B_HUMAN	YGQDYSTHWNDLLFC[57.0215]LR	99	115	3	NA	NA	L	24_3470_01_phospho	1	20240517_bbm1840_24-3470_Kelleher_Huang_01	10916711	NA	NA
sp|O14763|TR10B_HUMAN	VGDC[57.0215]TPWSDIEC[57.0215]VHK	167	181	3	NA	NA	L	24_3470_01_phospho	1	20240517_bbm1840_24-3470_Kelleher_Huang_01	2.96747e+06	NA	NA
sp|O14776|TCRG1_HUMAN	LFNEHIEALTK	945	955	3	NA	NA	L	24_3470_01_phospho	1	20240517_bbm1840_24-3470_Kelleher_Huang_01	5.67755e+06	NA	NA
sp|O14776|TCRG1_HUMAN	ADVDKIIQEPPHKK	566	579	3	NA	NA	L	24_3470_01_phospho	1	20240517_bbm1840_24-3470_Kelleher_Huang_01	5.93332e+06	NA	NA
sp|O14776|TCRG1_HUMAN	ATFSEFAAK	745	753	2	NA	NA	L	24_3470_01_phospho	1	20240517_bbm1840_24-3470_Kelleher_Huang_01	18677966	NA	NA
sp|O14776|TCRG1_HUMAN	AIVPLEAR	655	662	2	NA	NA	L	24_3470_01_phospho	1	20240517_bbm1840_24-3470_Kelleher_Huang_01	16571147	NA	NA
sp|O14776|TCRG1_HUMAN	AKPVATAPIPGTPWC[57.0215]VVWTGDER	521	543	3	NA	NA	L	24_3470_01_phospho	1	20240517_bbm1840_24-3470_Kelleher_Huang_01	4.28128e+06	NA	NA
sp|O14776|TCRG1_HUMAN	AKPVATAPIPGT[79.9663]PWC[57.0215]VVWTGDER	521	543	3	NA	NA	L	24_3470_01_phospho	1	20240517_bbm1840_24-3470_Kelleher_Huang_01	7.86587e+06	AKPVAT(0.0688)APIPGT(0.8947)PWCVVWT(0.0365)GDER	NA
sp|O14776|TCRG1_HUMAN	EALFNEFVAAAR	770	781	2	NA	NA	L	24_3470_01_phospho	1	20240517_bbm1840_24-3470_Kelleher_Huang_01	5207205	NA	NA
sp|O14776|TCRG1_HUMAN	TRESAWTKPDGVK	154	166	3	NA	NA	L	24_3470_01_phospho	1	20240517_bbm1840_24-3470_Kelleher_Huang_01	4.06908e+06	NA	NA
sp|O14776|TCRG1_HUMAN	TRESAWTKPDGVK	154	166	4	NA	NA	L	24_3470_01_phospho	1	20240517_bbm1840_24-3470_Kelleher_Huang_01	3.94059e+06	NA	NA
sp|O14776|TCRG1_HUMAN	IKSDFFELLSNHHLDSQSR	795	813	4	NA	NA	L	24_3470_01_phospho	1	20240517_bbm1840_24-3470_Kelleher_Huang_01	19768664	NA	NA
sp|O14776|TCRG1_HUMAN	LIVAYVDDLDR	1070	1080	2	NA	NA	L	24_3470_01_phospho	1	20240517_bbm1840_24-3470_Kelleher_Huang_01	6734910	NA	NA
sp|O14776|TCRG1_HUMAN	LIVAYVDDLDRR	1070	1081	3	NA	NA	L	24_3470_01_phospho	1	20240517_bbm1840_24-3470_Kelleher_Huang_01	20183200	NA	NA
sp|O14776|TCRG1_HUMAN	YLVLDC[57.0215]VPEER	1057	1067	2	NA	NA	L	24_3470_01_phospho	1	20240517_bbm1840_24-3470_Kelleher_Huang_01	14963252	NA	NA
sp|O14776|TCRG1_HUMAN	GVSAFSTWEK	674	683	2	NA	NA	L	24_3470_01_phospho	1	20240517_bbm1840_24-3470_Kelleher_Huang_01	17207660	NA	NA
sp|O14776|TCRG1_HUMAN	GVSAFSTWEKELHK	674	687	3	NA	NA	L	24_3470_01_phospho	1	20240517_bbm1840_24-3470_Kelleher_Huang_01	18500884	NA	NA
sp|O14776|TCRG1_HUMAN	EFEEYIRDKYITAK	1003	1016	3	NA	NA	L	24_3470_01_phospho	1	20240517_bbm1840_24-3470_Kelleher_Huang_01	2.87767e+06	NA	NA
sp|O14776|TCRG1_HUMAN	QLLDETSAITLTSTWK	963	978	2	NA	NA	L	24_3470_01_phospho	1	20240517_bbm1840_24-3470_Kelleher_Huang_01	1.63098e+06	NA	NA
sp|O14776|TCRG1_HUMAN	KQVFDQYVK	703	711	2	NA	NA	L	24_3470_01_phospho	1	20240517_bbm1840_24-3470_Kelleher_Huang_01	5.51662e+06	NA	NA
sp|O14776|TCRG1_HUMAN	ERAIVPLEAR	653	662	3	NA	NA	L	24_3470_01_phospho	1	20240517_bbm1840_24-3470_Kelleher_Huang_01	3.85822e+06	NA	NA
sp|O14776|TCRG1_HUMAN	ESAWTKPDGVK	156	166	3	NA	NA	L	24_3470_01_phospho	1	20240517_bbm1840_24-3470_Kelleher_Huang_01	4252729	NA	NA
sp|O14776|TCRG1_HUMAN	YLLLNPK	694	700	2	NA	NA	L	24_3470_01_phospho	1	20240517_bbm1840_24-3470_Kelleher_Huang_01	17493568	NA	NA
sp|O14776|TCRG1_HUMAN	VFFYNPTTR	544	552	2	NA	NA	L	24_3470_01_phospho	1	20240517_bbm1840_24-3470_Kelleher_Huang_01	10759252	NA	NA
sp|O14776|TCRG1_HUMAN	NLDSEKEKELER	850	861	3	NA	NA	L	24_3470_01_phospho	1	20240517_bbm1840_24-3470_Kelleher_Huang_01	20386084	NA	NA
sp|O14776|TCRG1_HUMAN	LIQESDQHLKDVEK	1036	1049	3	NA	NA	L	24_3470_01_phospho	1	20240517_bbm1840_24-3470_Kelleher_Huang_01	7668398	NA	NA
sp|O14776|TCRG1_HUMAN	SSDVSWSDTRR	913	923	3	NA	NA	L	24_3470_01_phospho	1	20240517_bbm1840_24-3470_Kelleher_Huang_01	7.70772e+06	NA	NA
sp|O14776|TCRG1_HUMAN	DREALFNEFVAAAR	768	781	3	NA	NA	L	24_3470_01_phospho	1	20240517_bbm1840_24-3470_Kelleher_Huang_01	359304	NA	NA
sp|O14776|TCRG1_HUMAN	GGDGGESERFNPGELR	5	20	3	NA	NA	L	24_3470_01_phospho	1	20240517_bbm1840_24-3470_Kelleher_Huang_01	5166832	NA	NA
sp|O14776|TCRG1_HUMAN	KLIQESDQHLKDVEK	1035	1049	4	NA	NA	L	24_3470_01_phospho	1	20240517_bbm1840_24-3470_Kelleher_Huang_01	5813138	NA	NA
sp|O14802|RPC1_HUMAN	NLYSQDNQHAPLLYGVLDHR	40	59	4	NA	NA	L	24_3470_01_phospho	1	20240517_bbm1840_24-3470_Kelleher_Huang_01	5347508	NA	NA
sp|O14802|RPC1_HUMAN	LLVPPLC[57.0215]IRPSVVSDLK	255	271	3	NA	NA	L	24_3470_01_phospho	1	20240517_bbm1840_24-3470_Kelleher_Huang_01	6600106	NA	NA
sp|O14802|RPC1_HUMAN	AQENLNPLVVLNLFK	214	228	2	NA	NA	L	24_3470_01_phospho	1	20240517_bbm1840_24-3470_Kelleher_Huang_01	3.16933e+06	NA	NA
sp|O14802|RPC1_HUMAN	AQENLNPLVVLNLFKR	214	229	3	NA	NA	L	24_3470_01_phospho	1	20240517_bbm1840_24-3470_Kelleher_Huang_01	3.1016e+06	NA	NA
sp|O14802|RPC1_HUMAN	QIFSVILRPSDDNPVR	599	614	3	NA	NA	L	24_3470_01_phospho	1	20240517_bbm1840_24-3470_Kelleher_Huang_01	14422229	NA	NA
sp|O14802|RPC1_HUMAN	SLEDLC[57.0215]SQYDLTVR	878	891	2	NA	NA	L	24_3470_01_phospho	1	20240517_bbm1840_24-3470_Kelleher_Huang_01	3.65654e+06	NA	NA
sp|O14802|RPC1_HUMAN	TVISPDPNLRIDEVAVPVHVAK	367	388	4	NA	NA	L	24_3470_01_phospho	1	20240517_bbm1840_24-3470_Kelleher_Huang_01	9783465	NA	NA
sp|O14802|RPC1_HUMAN	AISTPIITAQLDKDDDADYAR	1079	1099	3	NA	NA	L	24_3470_01_phospho	1	20240517_bbm1840_24-3470_Kelleher_Huang_01	5.40282e+06	NA	NA
sp|O14802|RPC1_HUMAN	AC[57.0215]QIIASILVGKDEK	564	578	3	NA	NA	L	24_3470_01_phospho	1	20240517_bbm1840_24-3470_Kelleher_Huang_01	3.01336e+06	NA	NA
sp|O14802|RPC1_HUMAN	VVDPIVSNFLQSFETAIEHNKEVEPLLGR	185	213	4	NA	NA	L	24_3470_01_phospho	1	20240517_bbm1840_24-3470_Kelleher_Huang_01	1.39067e+06	NA	NA
sp|O14802|RPC1_HUMAN	VVVQGIPEVSR	1199	1209	2	NA	NA	L	24_3470_01_phospho	1	20240517_bbm1840_24-3470_Kelleher_Huang_01	2.99829e+06	NA	NA
sp|O14802|RPC1_HUMAN	LPPPTILKPVTLWTGK	583	598	3	NA	NA	L	24_3470_01_phospho	1	20240517_bbm1840_24-3470_Kelleher_Huang_01	2.92816e+06	NA	NA
sp|O14828|SCAM3_HUMAN	DGGNPFAEPSELDNPFQDPAVIQHRPSR	6	33	4	NA	NA	L	24_3470_01_phospho	1	20240517_bbm1840_24-3470_Kelleher_Huang_01	2551722	NA	NA
sp|O14828|SCAM3_HUMAN	ELQHAALGGTATR	119	131	3	NA	NA	L	24_3470_01_phospho	1	20240517_bbm1840_24-3470_Kelleher_Huang_01	3.01678e+06	NA	NA
sp|O14828|SCAM3_HUMAN	TAAANAAAGAAENAFR	330	345	2	NA	NA	L	24_3470_01_phospho	1	20240517_bbm1840_24-3470_Kelleher_Huang_01	1.44664e+06	NA	NA
sp|O14828|SCAM3_HUMAN	TAAANAAAGAAENAFRAP	330	347	3	NA	NA	L	24_3470_01_phospho	1	20240517_bbm1840_24-3470_Kelleher_Huang_01	1549895	NA	NA
sp|O14828|SCAM3_HUMAN	AQQEFAAGVFSNPAVR	314	329	2	NA	NA	L	24_3470_01_phospho	1	20240517_bbm1840_24-3470_Kelleher_Huang_01	1.872e+06	NA	NA
sp|O14867|BACH1_HUMAN	NDFQSLLK	539	546	2	NA	NA	L	24_3470_01_phospho	1	20240517_bbm1840_24-3470_Kelleher_Huang_01	2580965	NA	NA
sp|O14867|BACH1_HUMAN	LTPEQLDC[57.0215]IHDIR	550	562	3	NA	NA	L	24_3470_01_phospho	1	20240517_bbm1840_24-3470_Kelleher_Huang_01	4223428	NA	NA
sp|O14880|MGST3_HUMAN	VLYAYGYYTGEPSKR	98	112	3	NA	NA	L	24_3470_01_phospho	1	20240517_bbm1840_24-3470_Kelleher_Huang_01	3.45205e+06	NA	NA
sp|O14925|TIM23_HUMAN	YLVQDTDEFILPTGANKTR	52	70	3	NA	NA	L	24_3470_01_phospho	1	20240517_bbm1840_24-3470_Kelleher_Huang_01	3697490	NA	NA
sp|O14925|TIM23_HUMAN	GGLTGLTLTSLYALYNNWEHM[15.9949]K	180	201	3	NA	NA	L	24_3470_01_phospho	1	20240517_bbm1840_24-3470_Kelleher_Huang_01	3.49996e+06	NA	GGLTGLTLTSLYALYNNWEHM(1.0000)K
sp|O14925|TIM23_HUMAN	YLVQDTDEFILPTGANK	52	68	2	NA	NA	L	24_3470_01_phospho	1	20240517_bbm1840_24-3470_Kelleher_Huang_01	13920537	NA	NA
sp|O14939|PLD2_HUMAN	HDSYAPPRPGTLAR	323	336	3	NA	NA	L	24_3470_01_phospho	1	20240517_bbm1840_24-3470_Kelleher_Huang_01	3301035	NA	NA
sp|O14939|PLD2_HUMAN	VHPLVFAPGVPVTAQVVGTER	54	74	3	NA	NA	L	24_3470_01_phospho	1	20240517_bbm1840_24-3470_Kelleher_Huang_01	3827192	NA	NA
sp|O14949|QCR8_HUMAN	GREFGNLTR	2	10	2	NA	NA	L	24_3470_01_phospho	1	20240517_bbm1840_24-3470_Kelleher_Huang_01	1.19866e+06	NA	NA
sp|O14949|QCR8_HUMAN	GREFGNLTR	2	10	3	NA	NA	L	24_3470_01_phospho	1	20240517_bbm1840_24-3470_Kelleher_Huang_01	9739699	NA	NA
sp|O14949|QCR8_HUMAN	HVISYSLSPFEQR	13	25	3	NA	NA	L	24_3470_01_phospho	1	20240517_bbm1840_24-3470_Kelleher_Huang_01	4374104	NA	NA
sp|O14965|AURKA_HUMAN	RVLVTQQFPC[57.0215]QNPLPVNSGQAQR	24	46	3	NA	NA	L	24_3470_01_phospho	1	20240517_bbm1840_24-3470_Kelleher_Huang_01	5362652	NA	NA
sp|O14965|AURKA_HUMAN	SKENC[57.0215]ISGPVK	4	14	3	NA	NA	L	24_3470_01_phospho	1	20240517_bbm1840_24-3470_Kelleher_Huang_01	7141799	NA	NA
sp|O14965|AURKA_HUMAN	GKFGNVYLAR	142	151	3	NA	NA	L	24_3470_01_phospho	1	20240517_bbm1840_24-3470_Kelleher_Huang_01	7040340	NA	NA
sp|O14965|AURKA_HUMAN	VLVTQQFPC[57.0215]QNPLPVNSGQAQR	25	46	3	NA	NA	L	24_3470_01_phospho	1	20240517_bbm1840_24-3470_Kelleher_Huang_01	5907297	NA	NA
sp|O14965|AURKA_HUMAN	QWALEDFEIGRPLGK	127	141	3	NA	NA	L	24_3470_01_phospho	1	20240517_bbm1840_24-3470_Kelleher_Huang_01	11697305	NA	NA
sp|O14965|AURKA_HUMAN	VLC[57.0215]PSNSSQR	47	56	2	NA	NA	L	24_3470_01_phospho	1	20240517_bbm1840_24-3470_Kelleher_Huang_01	3.6527e+06	NA	NA
sp|O14965|AURKA_HUMAN	IADFGWSVHAPSSR	272	285	3	NA	NA	L	24_3470_01_phospho	1	20240517_bbm1840_24-3470_Kelleher_Huang_01	14398903	NA	NA
sp|O14965|AURKA_HUMAN	LYGYFHDATR	196	205	3	NA	NA	L	24_3470_01_phospho	1	20240517_bbm1840_24-3470_Kelleher_Huang_01	2.67551e+06	NA	NA
sp|O14965|AURKA_HUMAN	DIKPENLLLGSAGELK	256	271	3	NA	NA	L	24_3470_01_phospho	1	20240517_bbm1840_24-3470_Kelleher_Huang_01	9707366	NA	NA
sp|O14965|AURKA_HUMAN	SKQPLPSAPENNPEEELASK	98	117	3	NA	NA	L	24_3470_01_phospho	1	20240517_bbm1840_24-3470_Kelleher_Huang_01	13955039	NA	NA
sp|O14965|AURKA_HUMAN	ISRVEFTFPDFVTEGAR	341	357	3	NA	NA	L	24_3470_01_phospho	1	20240517_bbm1840_24-3470_Kelleher_Huang_01	9464250	NA	NA
sp|O14976|GAK_HUMAN	DTDPLKLK	1212	1219	2	NA	NA	L	24_3470_01_phospho	1	20240517_bbm1840_24-3470_Kelleher_Huang_01	17072832	NA	NA
sp|O14976|GAK_HUMAN	VSEC[57.0215]GWAAR	469	477	2	NA	NA	L	24_3470_01_phospho	1	20240517_bbm1840_24-3470_Kelleher_Huang_01	26698690	NA	NA
sp|O14976|GAK_HUMAN	VIQSVANYAK	396	405	2	NA	NA	L	24_3470_01_phospho	1	20240517_bbm1840_24-3470_Kelleher_Huang_01	26577352	NA	NA
sp|O14976|GAK_HUMAN	n[42.0106]SLLQSALDFLAGPGS[79.9663]LGGASGR	2	23	2	NA	NA	L	24_3470_01_phospho	1	20240517_bbm1840_24-3470_Kelleher_Huang_01	5.25166e+06	S(0.0309)LLQS(0.0353)ALDFLAGPGS(0.9112)LGGAS(0.0226)GR	NA
sp|O14976|GAK_HUMAN	VSENDFEDLLSNQGFSSR	1175	1192	2	NA	NA	L	24_3470_01_phospho	1	20240517_bbm1840_24-3470_Kelleher_Huang_01	17338478	NA	NA
sp|O14976|GAK_HUMAN	VSENDFEDLLSNQGFSSR	1175	1192	3	NA	NA	L	24_3470_01_phospho	1	20240517_bbm1840_24-3470_Kelleher_Huang_01	7175061	NA	NA
sp|O14976|GAK_HUMAN	GDLDISYITSR	406	416	2	NA	NA	L	24_3470_01_phospho	1	20240517_bbm1840_24-3470_Kelleher_Huang_01	25094070	NA	NA
sp|O14976|GAK_HUMAN	LSGHPNIVQFC[57.0215]SAASIGKEESDTGQAEFLLLTELC[57.0215]K	92	127	4	NA	NA	L	24_3470_01_phospho	1	20240517_bbm1840_24-3470_Kelleher_Huang_01	2.88332e+06	NA	NA
sp|O14976|GAK_HUMAN	GPLSC[57.0215]DTVLK	141	150	2	NA	NA	L	24_3470_01_phospho	1	20240517_bbm1840_24-3470_Kelleher_Huang_01	58320824	NA	NA
sp|O14976|GAK_HUMAN	LLDWIEGK	1220	1227	2	NA	NA	L	24_3470_01_phospho	1	20240517_bbm1840_24-3470_Kelleher_Huang_01	13485087	NA	NA
sp|O14976|GAK_HUMAN	LLDWIEGKER	1220	1229	2	NA	NA	L	24_3470_01_phospho	1	20240517_bbm1840_24-3470_Kelleher_Huang_01	4195782	NA	NA
sp|O14976|GAK_HUMAN	LLDWIEGKER	1220	1229	3	NA	NA	L	24_3470_01_phospho	1	20240517_bbm1840_24-3470_Kelleher_Huang_01	23947236	NA	NA
sp|O14976|GAK_HUMAN	LSIAEVVHQLQEIAAAR	304	320	2	NA	NA	L	24_3470_01_phospho	1	20240517_bbm1840_24-3470_Kelleher_Huang_01	1.96651e+06	NA	NA
sp|O14976|GAK_HUMAN	GPPPPVGPAGSGYSGGLALAEYDQPYGGFLDILR	346	379	3	NA	NA	L	24_3470_01_phospho	1	20240517_bbm1840_24-3470_Kelleher_Huang_01	15630130	NA	NA
sp|O14976|GAK_HUMAN	LSIAEVVHQLQEIAAAR	304	320	3	NA	NA	L	24_3470_01_phospho	1	20240517_bbm1840_24-3470_Kelleher_Huang_01	30718828	NA	NA
sp|O14976|GAK_HUMAN	GPPPPVGPAGSGYSGGLALAEYDQPYGGFLDILR	346	379	4	NA	NA	L	24_3470_01_phospho	1	20240517_bbm1840_24-3470_Kelleher_Huang_01	1.56709e+06	NA	NA
sp|O14976|GAK_HUMAN	VLAEGGFAFVYEAQDVGSGR	45	64	2	NA	NA	L	24_3470_01_phospho	1	20240517_bbm1840_24-3470_Kelleher_Huang_01	2.48369e+06	NA	NA
sp|O14976|GAK_HUMAN	ILFSSREEQQDILSK	734	748	3	NA	NA	L	24_3470_01_phospho	1	20240517_bbm1840_24-3470_Kelleher_Huang_01	51172820	NA	NA
sp|O14976|GAK_HUMAN	AVLAVHPDKAAGQPYEQHAK	1270	1289	4	NA	NA	L	24_3470_01_phospho	1	20240517_bbm1840_24-3470_Kelleher_Huang_01	18107612	NA	NA
sp|O14976|GAK_HUMAN	AVLAVHPDKAAGQPYEQHAK	1270	1289	5	NA	NA	L	24_3470_01_phospho	1	20240517_bbm1840_24-3470_Kelleher_Huang_01	38920264	NA	NA
sp|O14976|GAK_HUMAN	MIFMELNDAWSEFENQGSRPLF	1290	1311	3	NA	NA	L	24_3470_01_phospho	1	20240517_bbm1840_24-3470_Kelleher_Huang_01	476264	NA	NA
sp|O14976|GAK_HUMAN	LC[57.0215]DFGSATTISHYPDYSWSAQR	189	210	3	NA	NA	L	24_3470_01_phospho	1	20240517_bbm1840_24-3470_Kelleher_Huang_01	11935261	NA	NA
sp|O14976|GAK_HUMAN	LC[57.0215]DFGSATTISHYPDYSWSAQRR	189	211	4	NA	NA	L	24_3470_01_phospho	1	20240517_bbm1840_24-3470_Kelleher_Huang_01	10842740	NA	NA
sp|O14976|GAK_HUMAN	LFTNLKDTSSK	385	395	2	NA	NA	L	24_3470_01_phospho	1	20240517_bbm1840_24-3470_Kelleher_Huang_01	3.59419e+06	NA	NA
sp|O14976|GAK_HUMAN	LFTNLKDTSSK	385	395	3	NA	NA	L	24_3470_01_phospho	1	20240517_bbm1840_24-3470_Kelleher_Huang_01	35920172	NA	NA
sp|O14976|GAK_HUMAN	DLKVENLLLSNQGTIK	173	188	3	NA	NA	L	24_3470_01_phospho	1	20240517_bbm1840_24-3470_Kelleher_Huang_01	43953676	NA	NA
sp|O14976|GAK_HUMAN	FLHTLDWQEEKEAETGAENASSK	791	813	3	NA	NA	L	24_3470_01_phospho	1	20240517_bbm1840_24-3470_Kelleher_Huang_01	1.71332e+06	NA	NA
sp|O14976|GAK_HUMAN	FLHTLDWQEEKEAETGAENASSK	791	813	4	NA	NA	L	24_3470_01_phospho	1	20240517_bbm1840_24-3470_Kelleher_Huang_01	14888138	NA	NA
sp|O14976|GAK_HUMAN	APHLHTLYNIC[57.0215]R	479	490	3	NA	NA	L	24_3470_01_phospho	1	20240517_bbm1840_24-3470_Kelleher_Huang_01	5059700	NA	NA
sp|O14976|GAK_HUMAN	ALVEEEITR	212	220	2	NA	NA	L	24_3470_01_phospho	1	20240517_bbm1840_24-3470_Kelleher_Huang_01	31259774	NA	NA
sp|O14976|GAK_HUMAN	HPGHYAVYNLSPR	446	458	3	NA	NA	L	24_3470_01_phospho	1	20240517_bbm1840_24-3470_Kelleher_Huang_01	6946952	NA	NA
sp|O14976|GAK_HUMAN	SQNPDPFADLGDLSSGLQGSPAGFPPGGFIPK	1077	1108	3	NA	NA	L	24_3470_01_phospho	1	20240517_bbm1840_24-3470_Kelleher_Huang_01	6892107	NA	NA
sp|O14976|GAK_HUMAN	SQNPDPFADLGDLS[79.9663]SGLQGSPAGFPPGGFIPK	1077	1108	3	NA	NA	L	24_3470_01_phospho	1	20240517_bbm1840_24-3470_Kelleher_Huang_01	4229465	S(0.0253)QNPDPFADLGDLS(0.3249)S(0.3249)GLQGS(0.3249)PAGFPPGGFIPK	NA
sp|O14976|GAK_HUMAN	AASAVAVC[57.0215]SFLC[57.0215]FC[57.0215]R	513	527	2	NA	NA	L	24_3470_01_phospho	1	20240517_bbm1840_24-3470_Kelleher_Huang_01	7117609	NA	NA
sp|O14976|GAK_HUMAN	AC[57.0215]TQPRPNYASNFSVIGAR	1141	1159	3	NA	NA	L	24_3470_01_phospho	1	20240517_bbm1840_24-3470_Kelleher_Huang_01	3235247	NA	NA
sp|O14976|GAK_HUMAN	RALVEEEITR	211	220	3	NA	NA	L	24_3470_01_phospho	1	20240517_bbm1840_24-3470_Kelleher_Huang_01	6.92113e+06	NA	NA
sp|O14976|GAK_HUMAN	AC[57.0215]TQPRPNY[79.9663]ASNFSVIGAREER	1141	1162	3	NA	NA	L	24_3470_01_phospho	1	20240517_bbm1840_24-3470_Kelleher_Huang_01	12714067	ACT(0.0398)QPRPNY(0.3201)AS(0.3201)NFS(0.3201)VIGAREER	NA
sp|O14976|GAK_HUMAN	RAPHLHTLYNIC[57.0215]R	478	490	4	NA	NA	L	24_3470_01_phospho	1	20240517_bbm1840_24-3470_Kelleher_Huang_01	41467836	NA	NA
sp|O14976|GAK_HUMAN	ALLSTLHTVLWDGESR	1233	1248	2	NA	NA	L	24_3470_01_phospho	1	20240517_bbm1840_24-3470_Kelleher_Huang_01	6824505	NA	NA
sp|O14976|GAK_HUMAN	ALLSTLHTVLWDGESR	1233	1248	3	NA	NA	L	24_3470_01_phospho	1	20240517_bbm1840_24-3470_Kelleher_Huang_01	41290500	NA	NA
sp|O14976|GAK_HUMAN	GQLVEFLK	128	135	2	NA	NA	L	24_3470_01_phospho	1	20240517_bbm1840_24-3470_Kelleher_Huang_01	5.4691e+06	NA	NA
sp|O14976|GAK_HUMAN	GQLVEFLKK	128	136	2	NA	NA	L	24_3470_01_phospho	1	20240517_bbm1840_24-3470_Kelleher_Huang_01	2.52664e+06	NA	NA
sp|O14976|GAK_HUMAN	APSFAQKPK	1166	1174	2	NA	NA	L	24_3470_01_phospho	1	20240517_bbm1840_24-3470_Kelleher_Huang_01	5883831	NA	NA
sp|O14976|GAK_HUMAN	DQSDFVGQTVELGELR	24	39	2	NA	NA	L	24_3470_01_phospho	1	20240517_bbm1840_24-3470_Kelleher_Huang_01	9313465	NA	NA
sp|O14976|GAK_HUMAN	SGC[57.0215]RPFC[57.0215]EVYVGDER	593	607	3	NA	NA	L	24_3470_01_phospho	1	20240517_bbm1840_24-3470_Kelleher_Huang_01	44766256	NA	NA
sp|O14976|GAK_HUMAN	APSSNTDLLSC[57.0215]LLGPPEAASQGPPEDLLSEDPLLLASPAPPLSVQSTPR	903	951	4	NA	NA	L	24_3470_01_phospho	1	20240517_bbm1840_24-3470_Kelleher_Huang_01	207916	NA	NA
sp|O14976|GAK_HUMAN	LLSNEEEKNR	71	80	3	NA	NA	L	24_3470_01_phospho	1	20240517_bbm1840_24-3470_Kelleher_Huang_01	74532600	NA	NA
sp|O14980|XPO1_HUMAN	YVVGLIIK	105	112	2	NA	NA	L	24_3470_01_phospho	1	20240517_bbm1840_24-3470_Kelleher_Huang_01	3.48804e+06	NA	NA
sp|O14980|XPO1_HUMAN	YYGLQILENVIK	77	88	2	NA	NA	L	24_3470_01_phospho	1	20240517_bbm1840_24-3470_Kelleher_Huang_01	5.21848e+06	NA	NA
sp|O14980|XPO1_HUMAN	ETLVYLTHLDYVDTER	459	474	3	NA	NA	L	24_3470_01_phospho	1	20240517_bbm1840_24-3470_Kelleher_Huang_01	4.91207e+06	NA	NA
sp|O14980|XPO1_HUMAN	LLSEEVFDFSSGQITQVK	173	190	2	NA	NA	L	24_3470_01_phospho	1	20240517_bbm1840_24-3470_Kelleher_Huang_01	2.84009e+06	NA	NA
sp|O14980|XPO1_HUMAN	LISGWVSR	758	765	2	NA	NA	L	24_3470_01_phospho	1	20240517_bbm1840_24-3470_Kelleher_Huang_01	6.98218e+06	NA	NA
sp|O14980|XPO1_HUMAN	AVGHPFVIQLGR	701	712	3	NA	NA	L	24_3470_01_phospho	1	20240517_bbm1840_24-3470_Kelleher_Huang_01	13323118	NA	NA
sp|O15014|ZN609_HUMAN	LDDSSKLPGQAPEGLK	1083	1098	3	NA	NA	L	24_3470_01_phospho	1	20240517_bbm1840_24-3470_Kelleher_Huang_01	6146164	NA	NA
sp|O15014|ZN609_HUMAN	ALDILQQHASHYK	1298	1310	4	NA	NA	L	24_3470_01_phospho	1	20240517_bbm1840_24-3470_Kelleher_Huang_01	7874505	NA	NA
sp|O15014|ZN609_HUMAN	SEGVGTC[57.0215]SEKDPGVLQPVPLGGR	172	194	3	NA	NA	L	24_3470_01_phospho	1	20240517_bbm1840_24-3470_Kelleher_Huang_01	4683276	NA	NA
sp|O15027|SC16A_HUMAN	GLANPEPAPEPK	2253	2264	2	NA	NA	L	24_3470_01_phospho	1	20240517_bbm1840_24-3470_Kelleher_Huang_01	12382244	NA	NA
sp|O15027|SC16A_HUMAN	ELLLYGR	1623	1629	2	NA	NA	L	24_3470_01_phospho	1	20240517_bbm1840_24-3470_Kelleher_Huang_01	4.15676e+06	NA	NA
sp|O15027|SC16A_HUMAN	IVNHWASPELR	308	318	3	NA	NA	L	24_3470_01_phospho	1	20240517_bbm1840_24-3470_Kelleher_Huang_01	12091697	NA	NA
sp|O15027|SC16A_HUMAN	NEHRPASALVNPLAR	325	339	3	NA	NA	L	24_3470_01_phospho	1	20240517_bbm1840_24-3470_Kelleher_Huang_01	5.19049e+06	NA	NA
sp|O15027|SC16A_HUMAN	IVNHWAS[79.9663]PELR	308	318	2	NA	NA	L	24_3470_01_phospho	1	20240517_bbm1840_24-3470_Kelleher_Huang_01	2.79943e+06	IVNHWAS(1.0000)PELR	NA
sp|O15027|SC16A_HUMAN	SHLVGVKPFEADR	616	628	3	NA	NA	L	24_3470_01_phospho	1	20240517_bbm1840_24-3470_Kelleher_Huang_01	7766409	NA	NA
sp|O15027|SC16A_HUMAN	SHLVGVKPFEADRANVVGEVR	616	636	4	NA	NA	L	24_3470_01_phospho	1	20240517_bbm1840_24-3470_Kelleher_Huang_01	6.42056e+06	NA	NA
sp|O15027|SC16A_HUMAN	LFDPQLK	1857	1863	2	NA	NA	L	24_3470_01_phospho	1	20240517_bbm1840_24-3470_Kelleher_Huang_01	5807240	NA	NA
sp|O15027|SC16A_HUMAN	FYQQVTK	1040	1046	2	NA	NA	L	24_3470_01_phospho	1	20240517_bbm1840_24-3470_Kelleher_Huang_01	4.97594e+06	NA	NA
sp|O15027|SC16A_HUMAN	FGPGGQLIK	1454	1462	2	NA	NA	L	24_3470_01_phospho	1	20240517_bbm1840_24-3470_Kelleher_Huang_01	16989878	NA	NA
sp|O15027|SC16A_HUMAN	DDTHKVDVINFAQNK	1504	1518	3	NA	NA	L	24_3470_01_phospho	1	20240517_bbm1840_24-3470_Kelleher_Huang_01	10630038	NA	NA
sp|O15027|SC16A_HUMAN	KGESWFFR	2104	2111	2	NA	NA	L	24_3470_01_phospho	1	20240517_bbm1840_24-3470_Kelleher_Huang_01	9854290	NA	NA
sp|O15027|SC16A_HUMAN	DAQGQPGLER	1047	1056	2	NA	NA	L	24_3470_01_phospho	1	20240517_bbm1840_24-3470_Kelleher_Huang_01	11099776	NA	NA
sp|O15027|SC16A_HUMAN	FRELLLYGR	1621	1629	3	NA	NA	L	24_3470_01_phospho	1	20240517_bbm1840_24-3470_Kelleher_Huang_01	9917806	NA	NA
sp|O15027|SC16A_HUMAN	SEPALAPADFVAPLAPLPIPSNLFVPTPDAEEPQLPDGTGR	2205	2245	3	NA	NA	L	24_3470_01_phospho	1	20240517_bbm1840_24-3470_Kelleher_Huang_01	729979	NA	NA
sp|O15027|SC16A_HUMAN	SEPALAPADFVAPLAPLPIPSNLFVPT[79.9663]PDAEEPQLPDGTGR	2205	2245	3	NA	NA	L	24_3470_01_phospho	1	20240517_bbm1840_24-3470_Kelleher_Huang_01	1207707	S(0.0283)EPALAPADFVAPLAPLPIPS(0.0428)NLFVPT(0.9051)PDAEEPQLPDGT(0.0239)GR	NA
sp|O15027|SC16A_HUMAN	SSPPVLQGPAPAGFSQHPGLLVPHTHAR	73	100	5	NA	NA	L	24_3470_01_phospho	1	20240517_bbm1840_24-3470_Kelleher_Huang_01	17443668	NA	NA
sp|O15027|SC16A_HUMAN	NGLWGHALLLASK	1640	1652	3	NA	NA	L	24_3470_01_phospho	1	20240517_bbm1840_24-3470_Kelleher_Huang_01	6177903	NA	NA
sp|O15027|SC16A_HUMAN	YRPYDGAASAYAQNYR	1199	1214	3	NA	NA	L	24_3470_01_phospho	1	20240517_bbm1840_24-3470_Kelleher_Huang_01	3359223	NA	NA
sp|O15027|SC16A_HUMAN	LLPSAPQTLPDGPLASPAR	1949	1967	2	NA	NA	L	24_3470_01_phospho	1	20240517_bbm1840_24-3470_Kelleher_Huang_01	3028162	NA	NA
sp|O15027|SC16A_HUMAN	RANNNAAVAPTTC[57.0215]PLQPVTDPFAFSR	34	59	3	NA	NA	L	24_3470_01_phospho	1	20240517_bbm1840_24-3470_Kelleher_Huang_01	4388570	NA	NA
sp|O15027|SC16A_HUMAN	EKPEEESLAAPTWLVHLQQVER	1864	1885	3	NA	NA	L	24_3470_01_phospho	1	20240517_bbm1840_24-3470_Kelleher_Huang_01	2.63968e+06	NA	NA
sp|O15027|SC16A_HUMAN	EKPEEESLAAPTWLVHLQQVER	1864	1885	4	NA	NA	L	24_3470_01_phospho	1	20240517_bbm1840_24-3470_Kelleher_Huang_01	11727158	NA	NA
sp|O15027|SC16A_HUMAN	YWC[57.0215]DAEYDAYRR	1291	1302	3	NA	NA	L	24_3470_01_phospho	1	20240517_bbm1840_24-3470_Kelleher_Huang_01	7614601	NA	NA
sp|O15027|SC16A_HUMAN	SILTQPHLYSPVLISQLVQMASQLR	1832	1856	3	NA	NA	L	24_3470_01_phospho	1	20240517_bbm1840_24-3470_Kelleher_Huang_01	2727804	NA	NA
sp|O15027|SC16A_HUMAN	FTGSFDDDPDPHRDPYGEEVDRR	1324	1346	4	NA	NA	L	24_3470_01_phospho	1	20240517_bbm1840_24-3470_Kelleher_Huang_01	3.62888e+06	NA	NA
sp|O15027|SC16A_HUMAN	NPSSAAPVQSR	772	782	2	NA	NA	L	24_3470_01_phospho	1	20240517_bbm1840_24-3470_Kelleher_Huang_01	8718930	NA	NA
sp|O15027|SC16A_HUMAN	YGPLPGPAVPR	489	499	2	NA	NA	L	24_3470_01_phospho	1	20240517_bbm1840_24-3470_Kelleher_Huang_01	16936386	NA	NA
sp|O15027|SC16A_HUMAN	HGAVC[57.0215]HTGAPDATLHTVHPDSVSSSYSSR	500	528	4	NA	NA	L	24_3470_01_phospho	1	20240517_bbm1840_24-3470_Kelleher_Huang_01	1.3428e+06	NA	NA
sp|O15027|SC16A_HUMAN	HGAVC[57.0215]HTGAPDATLHTVHPDSVSSSYSSR	500	528	5	NA	NA	L	24_3470_01_phospho	1	20240517_bbm1840_24-3470_Kelleher_Huang_01	6.99187e+06	NA	NA
sp|O15027|SC16A_HUMAN	YVDVLNPSGTQR	2193	2204	2	NA	NA	L	24_3470_01_phospho	1	20240517_bbm1840_24-3470_Kelleher_Huang_01	9886665	NA	NA
sp|O15027|SC16A_HUMAN	QNPGVKNEHRPASALVNPLAR	319	339	4	NA	NA	L	24_3470_01_phospho	1	20240517_bbm1840_24-3470_Kelleher_Huang_01	2.54883e+06	NA	NA
sp|O15040|TCPR2_HUMAN	GSLIGTYWNHVVPR	1102	1115	3	NA	NA	L	24_3470_01_phospho	1	20240517_bbm1840_24-3470_Kelleher_Huang_01	6711898	NA	NA
sp|O15040|TCPR2_HUMAN	VLLVSTLQR	184	192	2	NA	NA	L	24_3470_01_phospho	1	20240517_bbm1840_24-3470_Kelleher_Huang_01	3.57287e+06	NA	NA
sp|O15040|TCPR2_HUMAN	FNAISSEDFDQELVVKPIK	444	462	3	NA	NA	L	24_3470_01_phospho	1	20240517_bbm1840_24-3470_Kelleher_Huang_01	6529669	NA	NA
sp|O15040|TCPR2_HUMAN	LTSLAC[57.0215]GNQHIWAC[57.0215]DSR	1218	1234	3	NA	NA	L	24_3470_01_phospho	1	20240517_bbm1840_24-3470_Kelleher_Huang_01	3.568e+06	NA	NA
sp|O15040|TCPR2_HUMAN	LLSC[57.0215]FDDLVAAGTASGR	84	100	2	NA	NA	L	24_3470_01_phospho	1	20240517_bbm1840_24-3470_Kelleher_Huang_01	2.73498e+06	NA	NA
sp|O15040|TCPR2_HUMAN	VHVQQAEKLPGATVSETR	375	392	3	NA	NA	L	24_3470_01_phospho	1	20240517_bbm1840_24-3470_Kelleher_Huang_01	2.31579e+06	NA	NA
sp|O15040|TCPR2_HUMAN	EGVSSFC[57.0215]PEGEQWKC[57.0215]DIVSER	960	980	3	NA	NA	L	24_3470_01_phospho	1	20240517_bbm1840_24-3470_Kelleher_Huang_01	6.06357e+06	NA	NA
sp|O15040|TCPR2_HUMAN	AYAAC[57.0215]QDALWALDSLGQVFIR	1173	1193	2	NA	NA	L	24_3470_01_phospho	1	20240517_bbm1840_24-3470_Kelleher_Huang_01	677833	NA	NA
sp|O15040|TCPR2_HUMAN	AYAAC[57.0215]QDALWALDSLGQVFIR	1173	1193	3	NA	NA	L	24_3470_01_phospho	1	20240517_bbm1840_24-3470_Kelleher_Huang_01	3120684	NA	NA
sp|O15040|TCPR2_HUMAN	DAFAGGVKPFELHPR	259	273	3	NA	NA	L	24_3470_01_phospho	1	20240517_bbm1840_24-3470_Kelleher_Huang_01	9457784	NA	NA
sp|O15040|TCPR2_HUMAN	LDLSQLGAVK	1208	1217	2	NA	NA	L	24_3470_01_phospho	1	20240517_bbm1840_24-3470_Kelleher_Huang_01	3.78888e+06	NA	NA
sp|O15040|TCPR2_HUMAN	ISSRPEGLTSTVR	351	363	3	NA	NA	L	24_3470_01_phospho	1	20240517_bbm1840_24-3470_Kelleher_Huang_01	6115228	NA	NA
sp|O15040|TCPR2_HUMAN	LESPNSGSC[57.0215]SLPER	274	287	2	NA	NA	L	24_3470_01_phospho	1	20240517_bbm1840_24-3470_Kelleher_Huang_01	2796754	NA	NA
sp|O15040|TCPR2_HUMAN	NNVVWALTEQR	944	954	2	NA	NA	L	24_3470_01_phospho	1	20240517_bbm1840_24-3470_Kelleher_Huang_01	4667286	NA	NA
sp|O15040|TCPR2_HUMAN	VAVFQLVSSLPGR	101	113	2	NA	NA	L	24_3470_01_phospho	1	20240517_bbm1840_24-3470_Kelleher_Huang_01	5565988	NA	NA
sp|O15040|TCPR2_HUMAN	QSDLTLYASRPGLR	228	241	3	NA	NA	L	24_3470_01_phospho	1	20240517_bbm1840_24-3470_Kelleher_Huang_01	5.3542e+06	NA	NA
sp|O15040|TCPR2_HUMAN	EGSFLWLC[57.0215]QSSK	1135	1146	2	NA	NA	L	24_3470_01_phospho	1	20240517_bbm1840_24-3470_Kelleher_Huang_01	1.16395e+06	NA	NA
sp|O15042|SR140_HUMAN	TIQGHLQSENFK	636	647	3	NA	NA	L	24_3470_01_phospho	1	20240517_bbm1840_24-3470_Kelleher_Huang_01	2500714	NA	NA
sp|O15042|SR140_HUMAN	DKLEEILR	540	547	2	NA	NA	L	24_3470_01_phospho	1	20240517_bbm1840_24-3470_Kelleher_Huang_01	1386979	NA	NA
sp|O15042|SR140_HUMAN	LYLVSDVLYNSSAK	595	608	2	NA	NA	L	24_3470_01_phospho	1	20240517_bbm1840_24-3470_Kelleher_Huang_01	1.14889e+06	NA	NA
sp|O15042|SR140_HUMAN	KPGQSFQEQVEHYRDK	866	881	4	NA	NA	L	24_3470_01_phospho	1	20240517_bbm1840_24-3470_Kelleher_Huang_01	4590952	NA	NA
sp|O15042|SR140_HUMAN	FLFENQTPAHVYYR	461	474	3	NA	NA	L	24_3470_01_phospho	1	20240517_bbm1840_24-3470_Kelleher_Huang_01	3.88307e+06	NA	NA
sp|O15042|SR140_HUMAN	NLLALIHR	426	433	2	NA	NA	L	24_3470_01_phospho	1	20240517_bbm1840_24-3470_Kelleher_Huang_01	2.84476e+06	NA	NA
sp|O15047|SET1A_HUMAN	SGGTTGIEAFAFGSGLR	869	885	2	NA	NA	L	24_3470_01_phospho	1	20240517_bbm1840_24-3470_Kelleher_Huang_01	1378102	NA	NA
sp|O15066|KIF3B_HUMAN	TYTMEGIR	103	110	2	NA	NA	L	24_3470_01_phospho	1	20240517_bbm1840_24-3470_Kelleher_Huang_01	1.20386e+06	NA	NA
sp|O15066|KIF3B_HUMAN	AFFDEEEDHWKLHPITR	603	619	4	NA	NA	L	24_3470_01_phospho	1	20240517_bbm1840_24-3470_Kelleher_Huang_01	5232838	NA	NA
sp|O15066|KIF3B_HUMAN	INLSLSALGNVISALVDGK	268	286	2	NA	NA	L	24_3470_01_phospho	1	20240517_bbm1840_24-3470_Kelleher_Huang_01	800733	NA	NA
sp|O15066|KIF3B_HUMAN	VNEDPKDALLR	346	356	3	NA	NA	L	24_3470_01_phospho	1	20240517_bbm1840_24-3470_Kelleher_Huang_01	3.05796e+06	NA	NA
sp|O15066|KIF3B_HUMAN	LLQDSLGGNAK	300	310	2	NA	NA	L	24_3470_01_phospho	1	20240517_bbm1840_24-3470_Kelleher_Huang_01	3.15811e+06	NA	NA
sp|O15066|KIF3B_HUMAN	VGKLNLVDLAGSER	238	251	3	NA	NA	L	24_3470_01_phospho	1	20240517_bbm1840_24-3470_Kelleher_Huang_01	4711775	NA	NA
sp|O15066|KIF3B_HUMAN	SQNQQYLVR	133	141	2	NA	NA	L	24_3470_01_phospho	1	20240517_bbm1840_24-3470_Kelleher_Huang_01	2227260	NA	NA
sp|O15066|KIF3B_HUMAN	DLSSFVTK	178	185	2	NA	NA	L	24_3470_01_phospho	1	20240517_bbm1840_24-3470_Kelleher_Huang_01	2877336	NA	NA
sp|O15066|KIF3B_HUMAN	AASYDKVVDVDVK	25	37	3	NA	NA	L	24_3470_01_phospho	1	20240517_bbm1840_24-3470_Kelleher_Huang_01	2.53022e+06	NA	NA
sp|O15084|ANR28_HUMAN	AVASC[57.0215]SEEAVQVLLK	81	95	2	NA	NA	L	24_3470_01_phospho	1	20240517_bbm1840_24-3470_Kelleher_Huang_01	2.84399e+06	NA	NA
sp|O15084|ANR28_HUMAN	YGHELLINTLITSGADTAKR	349	368	4	NA	NA	L	24_3470_01_phospho	1	20240517_bbm1840_24-3470_Kelleher_Huang_01	2.70529e+06	NA	NA
sp|O15084|ANR28_HUMAN	LRDQPSLVQAIFNGDPDEVR	6	25	3	NA	NA	L	24_3470_01_phospho	1	20240517_bbm1840_24-3470_Kelleher_Huang_01	2389006	NA	NA
sp|O15091|MRPP3_HUMAN	TIESIQLSPEEYEC[57.0215]LK	354	369	2	NA	NA	L	24_3470_01_phospho	1	20240517_bbm1840_24-3470_Kelleher_Huang_01	1227235	NA	NA
sp|O15091|MRPP3_HUMAN	EALLLLEDIKK	228	238	2	NA	NA	L	24_3470_01_phospho	1	20240517_bbm1840_24-3470_Kelleher_Huang_01	929052	NA	NA
sp|O15091|MRPP3_HUMAN	SRPPFDVVIDGLNVAK	400	415	3	NA	NA	L	24_3470_01_phospho	1	20240517_bbm1840_24-3470_Kelleher_Huang_01	5944029	NA	NA
sp|O15091|MRPP3_HUMAN	SLLAWVAAK	160	168	2	NA	NA	L	24_3470_01_phospho	1	20240517_bbm1840_24-3470_Kelleher_Huang_01	1.16428e+06	NA	NA
sp|O15091|MRPP3_HUMAN	ATNLIAK	58	64	2	NA	NA	L	24_3470_01_phospho	1	20240517_bbm1840_24-3470_Kelleher_Huang_01	6.21504e+06	NA	NA
sp|O15121|DEGS1_HUMAN	VSREDFEWVYTDQPHADR	5	22	4	NA	NA	L	24_3470_01_phospho	1	20240517_bbm1840_24-3470_Kelleher_Huang_01	6158481	NA	NA
sp|O15160|RPAC1_HUMAN	FSPVATASYR	225	234	2	NA	NA	L	24_3470_01_phospho	1	20240517_bbm1840_24-3470_Kelleher_Huang_01	4980133	NA	NA
sp|O15160|RPAC1_HUMAN	LLPDITLLEPVEGEAAEELSR	235	255	2	NA	NA	L	24_3470_01_phospho	1	20240517_bbm1840_24-3470_Kelleher_Huang_01	2.18721e+06	NA	NA
sp|O15160|RPAC1_HUMAN	VVLGEFGVR	14	22	2	NA	NA	L	24_3470_01_phospho	1	20240517_bbm1840_24-3470_Kelleher_Huang_01	4.35047e+06	NA	NA
sp|O15173|PGRC2_HUMAN	DFSLEQLR	102	109	2	NA	NA	L	24_3470_01_phospho	1	20240517_bbm1840_24-3470_Kelleher_Huang_01	4851718	NA	NA
sp|O15198|SMAD9_HUMAN	VETPVLPPVLVPR	134	146	2	NA	NA	L	24_3470_01_phospho	1	20240517_bbm1840_24-3470_Kelleher_Huang_01	2.13566e+06	NA	NA
sp|O15198|SMAD9_HUMAN	FC[57.0215]LGLLSNVNR	311	321	2	NA	NA	L	24_3470_01_phospho	1	20240517_bbm1840_24-3470_Kelleher_Huang_01	2.69155e+06	NA	NA
sp|O15213|WDR46_HUMAN	IC[57.0215]QADIVEAVDIASAAK	171	187	2	NA	NA	L	24_3470_01_phospho	1	20240517_bbm1840_24-3470_Kelleher_Huang_01	1.1404e+06	NA	NA
sp|O15213|WDR46_HUMAN	NAYILKK	60	66	2	NA	NA	L	24_3470_01_phospho	1	20240517_bbm1840_24-3470_Kelleher_Huang_01	3.29204e+06	NA	NA
sp|O15213|WDR46_HUMAN	FLHSEALLAVAQNR	244	257	3	NA	NA	L	24_3470_01_phospho	1	20240517_bbm1840_24-3470_Kelleher_Huang_01	2.36859e+06	NA	NA
sp|O15213|WDR46_HUMAN	ASPPSLEQPYLTHR	432	445	3	NA	NA	L	24_3470_01_phospho	1	20240517_bbm1840_24-3470_Kelleher_Huang_01	4.96656e+06	NA	NA
sp|O15213|WDR46_HUMAN	ALLEKVPAELIC[57.0215]LDPR	504	519	3	NA	NA	L	24_3470_01_phospho	1	20240517_bbm1840_24-3470_Kelleher_Huang_01	3.54732e+06	NA	NA
sp|O15213|WDR46_HUMAN	ALAEVDVISLEQGKK	520	534	3	NA	NA	L	24_3470_01_phospho	1	20240517_bbm1840_24-3470_Kelleher_Huang_01	3.62301e+06	NA	NA
sp|O15213|WDR46_HUMAN	ALAEVDVISLEQGKKEQIER	520	539	3	NA	NA	L	24_3470_01_phospho	1	20240517_bbm1840_24-3470_Kelleher_Huang_01	1.73255e+06	NA	NA
sp|O15213|WDR46_HUMAN	ALAEVDVISLEQGKKEQIER	520	539	4	NA	NA	L	24_3470_01_phospho	1	20240517_bbm1840_24-3470_Kelleher_Huang_01	2.84119e+06	NA	NA
sp|O15226|NKRF_HUMAN	SGEGIREPISVK	572	583	3	NA	NA	L	24_3470_01_phospho	1	20240517_bbm1840_24-3470_Kelleher_Huang_01	10435302	NA	NA
sp|O15226|NKRF_HUMAN	VFLQDHC[57.0215]LAEGYGTK	380	394	3	NA	NA	L	24_3470_01_phospho	1	20240517_bbm1840_24-3470_Kelleher_Huang_01	10093160	NA	NA
sp|O15226|NKRF_HUMAN	VFLQDHC[57.0215]LAEGYGTKK	380	395	3	NA	NA	L	24_3470_01_phospho	1	20240517_bbm1840_24-3470_Kelleher_Huang_01	7.21868e+06	NA	NA
sp|O15226|NKRF_HUMAN	HWTNFVITENANDAIGILNNSASFNK	336	361	3	NA	NA	L	24_3470_01_phospho	1	20240517_bbm1840_24-3470_Kelleher_Huang_01	8508941	NA	NA
sp|O15226|NKRF_HUMAN	TNPEYIYAPLKEIPPADIPK	212	231	3	NA	NA	L	24_3470_01_phospho	1	20240517_bbm1840_24-3470_Kelleher_Huang_01	8314351	NA	NA
sp|O15226|NKRF_HUMAN	LTATIWK	177	183	2	NA	NA	L	24_3470_01_phospho	1	20240517_bbm1840_24-3470_Kelleher_Huang_01	10396445	NA	NA
sp|O15226|NKRF_HUMAN	SAEEAYKQQIKEDNIGNQLLR	540	560	3	NA	NA	L	24_3470_01_phospho	1	20240517_bbm1840_24-3470_Kelleher_Huang_01	5.74381e+06	NA	NA
sp|O15226|NKRF_HUMAN	SAEEAYKQQIKEDNIGNQLLR	540	560	4	NA	NA	L	24_3470_01_phospho	1	20240517_bbm1840_24-3470_Kelleher_Huang_01	13297248	NA	NA
sp|O15226|NKRF_HUMAN	DIEQIIR	605	611	2	NA	NA	L	24_3470_01_phospho	1	20240517_bbm1840_24-3470_Kelleher_Huang_01	16315126	NA	NA
sp|O15226|NKRF_HUMAN	EGLGLDVER	589	597	2	NA	NA	L	24_3470_01_phospho	1	20240517_bbm1840_24-3470_Kelleher_Huang_01	15857705	NA	NA
sp|O15226|NKRF_HUMAN	LLTDGYAC[57.0215]EVR	235	245	2	NA	NA	L	24_3470_01_phospho	1	20240517_bbm1840_24-3470_Kelleher_Huang_01	8331792	NA	NA
sp|O15226|NKRF_HUMAN	DASGQPIFNASAK	323	335	2	NA	NA	L	24_3470_01_phospho	1	20240517_bbm1840_24-3470_Kelleher_Huang_01	7884219	NA	NA
sp|O15226|NKRF_HUMAN	GAVEDVISR	525	533	2	NA	NA	L	24_3470_01_phospho	1	20240517_bbm1840_24-3470_Kelleher_Huang_01	12208422	NA	NA
sp|O15226|NKRF_HUMAN	GAVEDVISRNEIQGR	525	539	3	NA	NA	L	24_3470_01_phospho	1	20240517_bbm1840_24-3470_Kelleher_Huang_01	19550020	NA	NA
sp|O15226|NKRF_HUMAN	SESHTDLTFSR	616	626	3	NA	NA	L	24_3470_01_phospho	1	20240517_bbm1840_24-3470_Kelleher_Huang_01	4.39646e+06	NA	NA
sp|O15226|NKRF_HUMAN	HLS[79.9663]TC[57.0215]DGQNPPKK	33	45	3	NA	NA	L	24_3470_01_phospho	1	20240517_bbm1840_24-3470_Kelleher_Huang_01	7.76635e+06	HLS(0.5000)T(0.5000)CDGQNPPKK	NA
sp|O15226|NKRF_HUMAN	SES[79.9663]HTDLTFSR	616	626	2	NA	NA	L	24_3470_01_phospho	1	20240517_bbm1840_24-3470_Kelleher_Huang_01	9579295	S(0.1440)ES(0.8014)HT(0.0198)DLT(0.0175)FS(0.0173)R	NA
sp|O15226|NKRF_HUMAN	TQPTVINNLKK	514	524	3	NA	NA	L	24_3470_01_phospho	1	20240517_bbm1840_24-3470_Kelleher_Huang_01	10789231	NA	NA
sp|O15226|NKRF_HUMAN	TQPTYPSVK	412	420	2	NA	NA	L	24_3470_01_phospho	1	20240517_bbm1840_24-3470_Kelleher_Huang_01	14111929	NA	NA
sp|O15226|NKRF_HUMAN	DRATELAVK	264	272	2	NA	NA	L	24_3470_01_phospho	1	20240517_bbm1840_24-3470_Kelleher_Huang_01	2.57304e+06	NA	NA
sp|O15226|NKRF_HUMAN	VILESEVIAEAVGVKK	482	497	3	NA	NA	L	24_3470_01_phospho	1	20240517_bbm1840_24-3470_Kelleher_Huang_01	7339169	NA	NA
sp|O15226|NKRF_HUMAN	FEPVHFVASSSKDER	57	71	3	NA	NA	L	24_3470_01_phospho	1	20240517_bbm1840_24-3470_Kelleher_Huang_01	2.04252e+06	NA	NA
sp|O15226|NKRF_HUMAN	FEPVHFVASSSKDERQEDPYGPQTK	57	81	4	NA	NA	L	24_3470_01_phospho	1	20240517_bbm1840_24-3470_Kelleher_Huang_01	20256396	NA	NA
sp|O15226|NKRF_HUMAN	HAAADEALKILQK	399	411	3	NA	NA	L	24_3470_01_phospho	1	20240517_bbm1840_24-3470_Kelleher_Huang_01	3.56129e+06	NA	NA
sp|O15226|NKRF_HUMAN	FEPVHFVASSSKDERQEDPYGPQTK	57	81	5	NA	NA	L	24_3470_01_phospho	1	20240517_bbm1840_24-3470_Kelleher_Huang_01	5771669	NA	NA
sp|O15226|NKRF_HUMAN	TVKYEAAGEAVK	498	509	3	NA	NA	L	24_3470_01_phospho	1	20240517_bbm1840_24-3470_Kelleher_Huang_01	6372221	NA	NA
sp|O15226|NKRF_HUMAN	FEPVHFVAS[79.9663]SSKDERQEDPYGPQTK	57	81	4	NA	NA	L	24_3470_01_phospho	1	20240517_bbm1840_24-3470_Kelleher_Huang_01	8093387	FEPVHFVAS(0.4649)S(0.4649)S(0.0366)KDERQEDPY(0.0178)GPQT(0.0158)K	NA
sp|O15226|NKRF_HUMAN	SHGVGHDRYLVVGR	649	662	4	NA	NA	L	24_3470_01_phospho	1	20240517_bbm1840_24-3470_Kelleher_Huang_01	4589941	NA	NA
sp|O15226|NKRF_HUMAN	KTQPTVINNLKK	513	524	3	NA	NA	L	24_3470_01_phospho	1	20240517_bbm1840_24-3470_Kelleher_Huang_01	3.81915e+06	NA	NA
sp|O15228|GNPAT_HUMAN	NALAAC[57.0215]VR	630	637	2	NA	NA	L	24_3470_01_phospho	1	20240517_bbm1840_24-3470_Kelleher_Huang_01	2.43553e+06	NA	NA
sp|O15228|GNPAT_HUMAN	FGLLNIVMEPFFKR	257	270	3	NA	NA	L	24_3470_01_phospho	1	20240517_bbm1840_24-3470_Kelleher_Huang_01	1.01221e+06	NA	NA
sp|O15235|RT12_HUMAN	LGPTEGRPQLK	49	59	3	NA	NA	L	24_3470_01_phospho	1	20240517_bbm1840_24-3470_Kelleher_Huang_01	8.01378e+06	NA	NA
sp|O15235|RT12_HUMAN	EAVC[57.0215]FIPGEGHTLQEHQIVLVEGGR	90	114	4	NA	NA	L	24_3470_01_phospho	1	20240517_bbm1840_24-3470_Kelleher_Huang_01	19622846	NA	NA
sp|O15235|RT12_HUMAN	EAVC[57.0215]FIPGEGHTLQEHQIVLVEGGRTQDLPGVK	90	122	5	NA	NA	L	24_3470_01_phospho	1	20240517_bbm1840_24-3470_Kelleher_Huang_01	782127	NA	NA
sp|O15235|RT12_HUMAN	TQDLPGVK	115	122	2	NA	NA	L	24_3470_01_phospho	1	20240517_bbm1840_24-3470_Kelleher_Huang_01	9826028	NA	NA
sp|O15258|RER1_HUMAN	n[42.0106]SEGDSVGESVHGKPSVVYR	2	20	3	NA	NA	L	24_3470_01_phospho	1	20240517_bbm1840_24-3470_Kelleher_Huang_01	2.89659e+06	NA	NA
sp|O15260|SURF4_HUMAN	LC[57.0215]LISTFLEDGIR	31	43	2	NA	NA	L	24_3470_01_phospho	1	20240517_bbm1840_24-3470_Kelleher_Huang_01	3966581	NA	NA
sp|O15260|SURF4_HUMAN	NLALGGGLLLLLAESR	120	135	2	NA	NA	L	24_3470_01_phospho	1	20240517_bbm1840_24-3470_Kelleher_Huang_01	3.94567e+06	NA	NA
sp|O15260|SURF4_HUMAN	NLALGGGLLLLLAESR	120	135	3	NA	NA	L	24_3470_01_phospho	1	20240517_bbm1840_24-3470_Kelleher_Huang_01	1.34784e+06	NA	NA
sp|O15260|SURF4_HUMAN	GQNDLMGTAEDFADQFLR	2	19	2	NA	NA	L	24_3470_01_phospho	1	20240517_bbm1840_24-3470_Kelleher_Huang_01	1.69096e+06	NA	NA
sp|O15260|SURF4_HUMAN	GQNDLMGTAEDFADQFLR	2	19	3	NA	NA	L	24_3470_01_phospho	1	20240517_bbm1840_24-3470_Kelleher_Huang_01	1.57189e+06	NA	NA
sp|O15269|SPTC1_HUMAN	EKEELIEEWQPEPLVPPVPK	56	75	3	NA	NA	L	24_3470_01_phospho	1	20240517_bbm1840_24-3470_Kelleher_Huang_01	1.44699e+06	NA	NA
sp|O15269|SPTC1_HUMAN	AASTIKEVAQAVLL	460	473	2	NA	NA	L	24_3470_01_phospho	1	20240517_bbm1840_24-3470_Kelleher_Huang_01	2.69883e+06	NA	NA
sp|O15269|SPTC1_HUMAN	LLKEQEIEDQKNPR	220	233	4	NA	NA	L	24_3470_01_phospho	1	20240517_bbm1840_24-3470_Kelleher_Huang_01	4.47258e+06	NA	NA
sp|O15269|SPTC1_HUMAN	VVVTVEQTEEELER	446	459	2	NA	NA	L	24_3470_01_phospho	1	20240517_bbm1840_24-3470_Kelleher_Huang_01	2806251	NA	NA
sp|O15321|TM9S1_HUMAN	AGDPVILYVNK	38	48	2	NA	NA	L	24_3470_01_phospho	1	20240517_bbm1840_24-3470_Kelleher_Huang_01	5462448	NA	NA
sp|O15355|PPM1G_HUMAN	YLPDIIKDQK	74	83	3	NA	NA	L	24_3470_01_phospho	1	20240517_bbm1840_24-3470_Kelleher_Huang_01	10996680	NA	NA
sp|O15355|PPM1G_HUMAN	GTEAGQVGEPGIPTGEAGPSC[57.0215]SSASDKLPR	221	250	3	NA	NA	L	24_3470_01_phospho	1	20240517_bbm1840_24-3470_Kelleher_Huang_01	8551946	NA	NA
sp|O15355|PPM1G_HUMAN	AIGDHFYKR	399	407	3	NA	NA	L	24_3470_01_phospho	1	20240517_bbm1840_24-3470_Kelleher_Huang_01	15228471	NA	NA
sp|O15355|PPM1G_HUMAN	AYTGFSSNSER	210	220	2	NA	NA	L	24_3470_01_phospho	1	20240517_bbm1840_24-3470_Kelleher_Huang_01	3767903	NA	NA
sp|O15355|PPM1G_HUMAN	NTAELQPESGKR	509	520	2	NA	NA	L	24_3470_01_phospho	1	20240517_bbm1840_24-3470_Kelleher_Huang_01	2699254	NA	NA
sp|O15355|PPM1G_HUMAN	C[57.0215]SGDGVGAPR	13	22	2	NA	NA	L	24_3470_01_phospho	1	20240517_bbm1840_24-3470_Kelleher_Huang_01	2.40901e+06	NA	NA
sp|O15355|PPM1G_HUMAN	ALEDAFLAIDAK	93	104	2	NA	NA	L	24_3470_01_phospho	1	20240517_bbm1840_24-3470_Kelleher_Huang_01	10684810	NA	NA
sp|O15355|PPM1G_HUMAN	QLIVANAGDSR	340	350	2	NA	NA	L	24_3470_01_phospho	1	20240517_bbm1840_24-3470_Kelleher_Huang_01	2.07528e+06	NA	NA
sp|O15355|PPM1G_HUMAN	YLPDIIKDQK	74	83	2	NA	NA	L	24_3470_01_phospho	1	20240517_bbm1840_24-3470_Kelleher_Huang_01	3.90336e+06	NA	NA
sp|O15357|SHIP2_HUMAN	GSYGLDLEAVR	188	198	2	NA	NA	L	24_3470_01_phospho	1	20240517_bbm1840_24-3470_Kelleher_Huang_01	2.14186e+06	NA	NA
sp|O15357|SHIP2_HUMAN	LLLDTLQLSK	1249	1258	2	NA	NA	L	24_3470_01_phospho	1	20240517_bbm1840_24-3470_Kelleher_Huang_01	2.44865e+06	NA	NA
sp|O15357|SHIP2_HUMAN	n[42.0106]ASAC[57.0215]GAPGPGGALGSQAPSWYHR	2	24	3	NA	NA	L	24_3470_01_phospho	1	20240517_bbm1840_24-3470_Kelleher_Huang_01	1.54045e+06	NA	NA
sp|O15371|EIF3D_HUMAN	LGDDIDLIVR	365	374	2	NA	NA	L	24_3470_01_phospho	1	20240517_bbm1840_24-3470_Kelleher_Huang_01	1.72702e+06	NA	NA
sp|O15371|EIF3D_HUMAN	GAVIATELKNNSYK	418	431	2	NA	NA	L	24_3470_01_phospho	1	20240517_bbm1840_24-3470_Kelleher_Huang_01	1.21836e+06	NA	NA
sp|O15371|EIF3D_HUMAN	IFHTVTTTDDPVIR	223	236	3	NA	NA	L	24_3470_01_phospho	1	20240517_bbm1840_24-3470_Kelleher_Huang_01	6757009	NA	NA
sp|O15371|EIF3D_HUMAN	IFHTVTTTDDPVIRK	223	237	4	NA	NA	L	24_3470_01_phospho	1	20240517_bbm1840_24-3470_Kelleher_Huang_01	6.36045e+06	NA	NA
sp|O15371|EIF3D_HUMAN	WKLGDDIDLIVR	363	374	3	NA	NA	L	24_3470_01_phospho	1	20240517_bbm1840_24-3470_Kelleher_Huang_01	1.6347e+06	NA	NA
sp|O15371|EIF3D_HUMAN	YLEVSEPQDIEC[57.0215]C[57.0215]GALEYYDKAFDR	184	208	3	NA	NA	L	24_3470_01_phospho	1	20240517_bbm1840_24-3470_Kelleher_Huang_01	3.60848e+06	NA	NA
sp|O15371|EIF3D_HUMAN	SVYSWDIVVQR	261	271	2	NA	NA	L	24_3470_01_phospho	1	20240517_bbm1840_24-3470_Kelleher_Huang_01	6.62534e+06	NA	NA
sp|O15372|EIF3H_HUMAN	SAVADKHELLSLASSNHLGK	222	241	4	NA	NA	L	24_3470_01_phospho	1	20240517_bbm1840_24-3470_Kelleher_Huang_01	4.26566e+06	NA	NA
sp|O15379|HDAC3_HUMAN	FHSEDYIDFLQR	61	72	3	NA	NA	L	24_3470_01_phospho	1	20240517_bbm1840_24-3470_Kelleher_Huang_01	2.47535e+06	NA	NA
sp|O15397|IPO8_HUMAN	SC[57.0215]WVLHAFSSLK	477	488	2	NA	NA	L	24_3470_01_phospho	1	20240517_bbm1840_24-3470_Kelleher_Huang_01	1.28336e+06	NA	NA
sp|O15397|IPO8_HUMAN	SC[57.0215]WVLHAFSSLK	477	488	3	NA	NA	L	24_3470_01_phospho	1	20240517_bbm1840_24-3470_Kelleher_Huang_01	4285820	NA	NA
sp|O15397|IPO8_HUMAN	IINFAPSLLR	32	41	2	NA	NA	L	24_3470_01_phospho	1	20240517_bbm1840_24-3470_Kelleher_Huang_01	17767082	NA	NA
sp|O15397|IPO8_HUMAN	QAAAIYLK	54	61	2	NA	NA	L	24_3470_01_phospho	1	20240517_bbm1840_24-3470_Kelleher_Huang_01	6836784	NA	NA
sp|O15397|IPO8_HUMAN	GIDQC[57.0215]IPLFVQLVLER	753	768	2	NA	NA	L	24_3470_01_phospho	1	20240517_bbm1840_24-3470_Kelleher_Huang_01	2.25968e+06	NA	NA
sp|O15397|IPO8_HUMAN	GIDQC[57.0215]IPLFVQLVLER	753	768	3	NA	NA	L	24_3470_01_phospho	1	20240517_bbm1840_24-3470_Kelleher_Huang_01	2.44726e+06	NA	NA
sp|O15397|IPO8_HUMAN	IIQALKGTIDPK	6	17	2	NA	NA	L	24_3470_01_phospho	1	20240517_bbm1840_24-3470_Kelleher_Huang_01	2.80076e+06	NA	NA
sp|O15397|IPO8_HUMAN	TYAVGIQQVLLK	296	307	2	NA	NA	L	24_3470_01_phospho	1	20240517_bbm1840_24-3470_Kelleher_Huang_01	1.52471e+06	NA	NA
sp|O15397|IPO8_HUMAN	GVLSAFNFGTVPSNN	1023	1037	2	NA	NA	L	24_3470_01_phospho	1	20240517_bbm1840_24-3470_Kelleher_Huang_01	9240180	NA	NA
sp|O15397|IPO8_HUMAN	IIVSDHVEFPVR	42	53	3	NA	NA	L	24_3470_01_phospho	1	20240517_bbm1840_24-3470_Kelleher_Huang_01	21138090	NA	NA
sp|O15397|IPO8_HUMAN	VLC[57.0215]GDAGEDAEC[57.0215]HAAK	725	740	3	NA	NA	L	24_3470_01_phospho	1	20240517_bbm1840_24-3470_Kelleher_Huang_01	1.36526e+06	NA	NA
sp|O15397|IPO8_HUMAN	TALQEVYTLAEHR	989	1001	3	NA	NA	L	24_3470_01_phospho	1	20240517_bbm1840_24-3470_Kelleher_Huang_01	2.9728e+06	NA	NA
sp|O15397|IPO8_HUMAN	TALQEVYTLAEHRR	989	1002	3	NA	NA	L	24_3470_01_phospho	1	20240517_bbm1840_24-3470_Kelleher_Huang_01	8403288	NA	NA
sp|O15397|IPO8_HUMAN	TALQEVYTLAEHRR	989	1002	4	NA	NA	L	24_3470_01_phospho	1	20240517_bbm1840_24-3470_Kelleher_Huang_01	15682448	NA	NA
sp|O15397|IPO8_HUMAN	IAAENELNQSYK	20	31	2	NA	NA	L	24_3470_01_phospho	1	20240517_bbm1840_24-3470_Kelleher_Huang_01	9999750	NA	NA
sp|O15397|IPO8_HUMAN	VLQQAFNYLNQGVVHSITWK	322	341	3	NA	NA	L	24_3470_01_phospho	1	20240517_bbm1840_24-3470_Kelleher_Huang_01	12557672	NA	NA
sp|O15397|IPO8_HUMAN	DGALHVIGSLAEILLKK	431	447	3	NA	NA	L	24_3470_01_phospho	1	20240517_bbm1840_24-3470_Kelleher_Huang_01	2.23838e+06	NA	NA
sp|O15409|FOXP2_HUMAN	SSGDTSSEVSTVELLHLQQQQALQAAR	36	62	3	NA	NA	L	24_3470_01_phospho	1	20240517_bbm1840_24-3470_Kelleher_Huang_01	3.89729e+06	NA	NA
sp|O15409|FOXP2_HUMAN	RDS[79.9663]SSHEETGASHTLYGHGVC[57.0215]K	328	349	4	NA	NA	L	24_3470_01_phospho	1	20240517_bbm1840_24-3470_Kelleher_Huang_01	1.35991e+06	RDS(0.3013)S(0.3013)S(0.3013)HEET(0.0393)GAS(0.0260)HT(0.0188)LY(0.0121)GHGVCK	NA
sp|O15439|MRP4_HUMAN	SQHLGEELQGFWDKEVLR	53	70	4	NA	NA	L	24_3470_01_phospho	1	20240517_bbm1840_24-3470_Kelleher_Huang_01	2401321	NA	NA
sp|O15439|MRP4_HUMAN	QLVC[57.0215]LAR	1183	1189	2	NA	NA	L	24_3470_01_phospho	1	20240517_bbm1840_24-3470_Kelleher_Huang_01	5.67918e+06	NA	NA
sp|O15439|MRP4_HUMAN	DLQLLEDGDLTVIGDRGTTLSGGQK	516	540	3	NA	NA	L	24_3470_01_phospho	1	20240517_bbm1840_24-3470_Kelleher_Huang_01	730313	NA	NA
sp|O15479|MAGB2_HUMAN	FQFLWGPR	271	278	2	NA	NA	L	24_3470_01_phospho	1	20240517_bbm1840_24-3470_Kelleher_Huang_01	1.27702e+06	NA	NA
sp|O15479|MAGB2_HUMAN	VLEFLAK	288	294	2	NA	NA	L	24_3470_01_phospho	1	20240517_bbm1840_24-3470_Kelleher_Huang_01	2.99165e+06	NA	NA
sp|O15479|MAGB2_HUMAN	APTTAAAAAAGVSSTK	65	80	2	NA	NA	L	24_3470_01_phospho	1	20240517_bbm1840_24-3470_Kelleher_Huang_01	1.74844e+06	NA	NA
sp|O15479|MAGB2_HUMAN	APTTAAAAAAGVSSTK	65	80	3	NA	NA	L	24_3470_01_phospho	1	20240517_bbm1840_24-3470_Kelleher_Huang_01	2333565	NA	NA
sp|O15527|OGG1_HUMAN	LLRQDPIEC[57.0215]LFSFIC[57.0215]SSNNNIAR	132	154	3	NA	NA	L	24_3470_01_phospho	1	20240517_bbm1840_24-3470_Kelleher_Huang_01	1823280	NA	NA
sp|O15527|OGG1_HUMAN	TLASTPALWASIPC[57.0215]PR	15	30	2	NA	NA	L	24_3470_01_phospho	1	20240517_bbm1840_24-3470_Kelleher_Huang_01	2.51175e+06	NA	NA
sp|O15527|OGG1_HUMAN	SELRLDLVLPSGQSFR	31	46	3	NA	NA	L	24_3470_01_phospho	1	20240517_bbm1840_24-3470_Kelleher_Huang_01	1.8057e+06	NA	NA
sp|O43143|DHX15_HUMAN	TC[57.0215]TDIKPEWLVK	749	760	3	NA	NA	L	24_3470_01_phospho	1	20240517_bbm1840_24-3470_Kelleher_Huang_01	13825137	NA	NA
sp|O43143|DHX15_HUMAN	TLATDILMGVLKEVVR	266	281	3	NA	NA	L	24_3470_01_phospho	1	20240517_bbm1840_24-3470_Kelleher_Huang_01	1.27015e+06	NA	NA
sp|O43143|DHX15_HUMAN	YGVIILDEAHER	254	265	3	NA	NA	L	24_3470_01_phospho	1	20240517_bbm1840_24-3470_Kelleher_Huang_01	24121596	NA	NA
sp|O43143|DHX15_HUMAN	IIPLYSTLPPQQQQR	385	399	2	NA	NA	L	24_3470_01_phospho	1	20240517_bbm1840_24-3470_Kelleher_Huang_01	10087688	NA	NA
sp|O43143|DHX15_HUMAN	FTDILVR	146	152	2	NA	NA	L	24_3470_01_phospho	1	20240517_bbm1840_24-3470_Kelleher_Huang_01	16067287	NA	NA
sp|O43143|DHX15_HUMAN	DYYINIR	684	690	2	NA	NA	L	24_3470_01_phospho	1	20240517_bbm1840_24-3470_Kelleher_Huang_01	2.83827e+06	NA	NA
sp|O43143|DHX15_HUMAN	DYYINIRK	684	691	2	NA	NA	L	24_3470_01_phospho	1	20240517_bbm1840_24-3470_Kelleher_Huang_01	1922082	NA	NA
sp|O43143|DHX15_HUMAN	FAHIDGDHLTLLNVYHAFK	617	635	3	NA	NA	L	24_3470_01_phospho	1	20240517_bbm1840_24-3470_Kelleher_Huang_01	2.13533e+06	NA	NA
sp|O43143|DHX15_HUMAN	FAHIDGDHLTLLNVYHAFK	617	635	4	NA	NA	L	24_3470_01_phospho	1	20240517_bbm1840_24-3470_Kelleher_Huang_01	8.16261e+06	NA	NA
sp|O43143|DHX15_HUMAN	HQSFVLVGETGSGK	153	166	2	NA	NA	L	24_3470_01_phospho	1	20240517_bbm1840_24-3470_Kelleher_Huang_01	3768462	NA	NA
sp|O43143|DHX15_HUMAN	LQLPVWEYKDR	135	145	3	NA	NA	L	24_3470_01_phospho	1	20240517_bbm1840_24-3470_Kelleher_Huang_01	18652064	NA	NA
sp|O43143|DHX15_HUMAN	QNHESVQWC[57.0215]YDNFINYR	636	652	3	NA	NA	L	24_3470_01_phospho	1	20240517_bbm1840_24-3470_Kelleher_Huang_01	4377109	NA	NA
sp|O43143|DHX15_HUMAN	THPVEIFYTPEPERDYLEAAIR	316	337	4	NA	NA	L	24_3470_01_phospho	1	20240517_bbm1840_24-3470_Kelleher_Huang_01	9118486	NA	NA
sp|O43143|DHX15_HUMAN	FAHIDGDHLTLLNVYHAFK	617	635	5	NA	NA	L	24_3470_01_phospho	1	20240517_bbm1840_24-3470_Kelleher_Huang_01	8394251	NA	NA
sp|O43143|DHX15_HUMAN	HQSFVLVGETGSGK	153	166	3	NA	NA	L	24_3470_01_phospho	1	20240517_bbm1840_24-3470_Kelleher_Huang_01	11642150	NA	NA
sp|O43143|DHX15_HUMAN	EVDDLGPEVGDIK	372	384	2	NA	NA	L	24_3470_01_phospho	1	20240517_bbm1840_24-3470_Kelleher_Huang_01	17645446	NA	NA
sp|O43143|DHX15_HUMAN	IFEPPPPK	400	407	2	NA	NA	L	24_3470_01_phospho	1	20240517_bbm1840_24-3470_Kelleher_Huang_01	11687918	NA	NA
sp|O43143|DHX15_HUMAN	IRVESLLVTAISK	451	463	2	NA	NA	L	24_3470_01_phospho	1	20240517_bbm1840_24-3470_Kelleher_Huang_01	5530526	NA	NA
sp|O43143|DHX15_HUMAN	SNLGSVVLQLK	505	515	2	NA	NA	L	24_3470_01_phospho	1	20240517_bbm1840_24-3470_Kelleher_Huang_01	16614244	NA	NA
sp|O43143|DHX15_HUMAN	RLQLPVWEYKDR	134	145	3	NA	NA	L	24_3470_01_phospho	1	20240517_bbm1840_24-3470_Kelleher_Huang_01	6158928	NA	NA
sp|O43143|DHX15_HUMAN	IRVESLLVTAISK	451	463	3	NA	NA	L	24_3470_01_phospho	1	20240517_bbm1840_24-3470_Kelleher_Huang_01	23277460	NA	NA
sp|O43143|DHX15_HUMAN	SNLGSVVLQLKK	505	516	2	NA	NA	L	24_3470_01_phospho	1	20240517_bbm1840_24-3470_Kelleher_Huang_01	5573272	NA	NA
sp|O43143|DHX15_HUMAN	SNLGSVVLQLKK	505	516	3	NA	NA	L	24_3470_01_phospho	1	20240517_bbm1840_24-3470_Kelleher_Huang_01	4.47275e+06	NA	NA
sp|O43143|DHX15_HUMAN	HRLDLGEDYPSGK	5	17	3	NA	NA	L	24_3470_01_phospho	1	20240517_bbm1840_24-3470_Kelleher_Huang_01	29599416	NA	NA
sp|O43147|SGSM2_HUMAN	ATDYVFR	413	419	2	NA	NA	L	24_3470_01_phospho	1	20240517_bbm1840_24-3470_Kelleher_Huang_01	3.43353e+06	NA	NA
sp|O43147|SGSM2_HUMAN	VQELQQQAEGR	89	99	2	NA	NA	L	24_3470_01_phospho	1	20240517_bbm1840_24-3470_Kelleher_Huang_01	2259812	NA	NA
sp|O43147|SGSM2_HUMAN	AFYGWLAHC[57.0215]R	499	508	3	NA	NA	L	24_3470_01_phospho	1	20240517_bbm1840_24-3470_Kelleher_Huang_01	3.83209e+06	NA	NA
sp|O43147|SGSM2_HUMAN	TADHYWTDPSADELVQR	188	204	3	NA	NA	L	24_3470_01_phospho	1	20240517_bbm1840_24-3470_Kelleher_Huang_01	5.08137e+06	NA	NA
sp|O43148|MCES_HUMAN	SVLIGEFLEK	181	190	2	NA	NA	L	24_3470_01_phospho	1	20240517_bbm1840_24-3470_Kelleher_Huang_01	2.44465e+06	NA	NA
sp|O43148|MCES_HUMAN	LPLGTLSK	451	458	2	NA	NA	L	24_3470_01_phospho	1	20240517_bbm1840_24-3470_Kelleher_Huang_01	2.41283e+06	NA	NA
sp|O43156|TTI1_HUMAN	ALADILSESLHSLATSLPR	369	387	3	NA	NA	L	24_3470_01_phospho	1	20240517_bbm1840_24-3470_Kelleher_Huang_01	1.09542e+06	NA	NA
sp|O43164|PJA2_HUMAN	KLISSSQVDQETGFNRHEAK	320	339	4	NA	NA	L	24_3470_01_phospho	1	20240517_bbm1840_24-3470_Kelleher_Huang_01	3.1186e+06	NA	NA
sp|O43164|PJA2_HUMAN	SGTC[57.0215]PVC[57.0215]R	668	675	2	NA	NA	L	24_3470_01_phospho	1	20240517_bbm1840_24-3470_Kelleher_Huang_01	26931956	NA	NA
sp|O43164|PJA2_HUMAN	KLIS[79.9663]SSQVDQETGFNR	320	335	2	NA	NA	L	24_3470_01_phospho	1	20240517_bbm1840_24-3470_Kelleher_Huang_01	3.00581e+06	KLIS(0.7808)S(0.1455)S(0.0508)QVDQET(0.0229)GFNR	NA
sp|O43164|PJA2_HUMAN	KLIS[79.9663]SSQVDQETGFNR	320	335	3	NA	NA	L	24_3470_01_phospho	1	20240517_bbm1840_24-3470_Kelleher_Huang_01	2.45196e+06	KLIS(0.3269)S(0.3269)S(0.3269)QVDQET(0.0194)GFNR	NA
sp|O43164|PJA2_HUMAN	KLIS[79.9663]SSQVDQETGFNRHEAK	320	339	3	NA	NA	L	24_3470_01_phospho	1	20240517_bbm1840_24-3470_Kelleher_Huang_01	16125500	KLIS(0.8567)S(0.0737)S(0.0465)QVDQET(0.0231)GFNRHEAK	NA
sp|O43164|PJA2_HUMAN	KLIS[79.9663]SSQVDQETGFNRHEAK	320	339	4	NA	NA	L	24_3470_01_phospho	1	20240517_bbm1840_24-3470_Kelleher_Huang_01	105558088	KLIS(0.4388)S(0.4388)S(0.1058)QVDQET(0.0166)GFNRHEAK	NA
sp|O43164|PJA2_HUMAN	EAEAYTGLSPPVPSFNC[57.0215]EVRDEFEELDSVPLVK	208	240	3	NA	NA	L	24_3470_01_phospho	1	20240517_bbm1840_24-3470_Kelleher_Huang_01	15030842	NA	NA
sp|O43164|PJA2_HUMAN	EAEAYTGLS[79.9663]PPVPSFNC[57.0215]EVRDEFEELDSVPLVK	208	240	3	NA	NA	L	24_3470_01_phospho	1	20240517_bbm1840_24-3470_Kelleher_Huang_01	3.47278e+06	EAEAY(0.0411)T(0.0881)GLS(0.8369)PPVPS(0.0167)FNCEVRDEFEELDS(0.0172)VPLVK	NA
sp|O43164|PJA2_HUMAN	LAQAMETALAHLESLAVDVEVANPPASK	583	610	3	NA	NA	L	24_3470_01_phospho	1	20240517_bbm1840_24-3470_Kelleher_Huang_01	9401645	NA	NA
sp|O43164|PJA2_HUMAN	EAEAYTGLS[79.9663]PPVPS[79.9663]FNC[57.0215]EVRDEFEELDSVPLVK	208	240	3	NA	NA	L	24_3470_01_phospho	1	20240517_bbm1840_24-3470_Kelleher_Huang_01	7987455	EAEAY(0.1172)T(0.1607)GLS(0.7998)PPVPS(0.8034)FNCEVRDEFEELDS(0.1189)VPLVK	NA
sp|O43164|PJA2_HUMAN	Y[79.9663]QESLGNTVFELENR	193	207	3	NA	NA	L	24_3470_01_phospho	1	20240517_bbm1840_24-3470_Kelleher_Huang_01	3.70421e+06	Y(0.3333)QES(0.3333)LGNT(0.3333)VFELENR	NA
sp|O43164|PJA2_HUMAN	LAQAMETALAHLESLAVDVEVANPPASK	583	610	4	NA	NA	L	24_3470_01_phospho	1	20240517_bbm1840_24-3470_Kelleher_Huang_01	2152493	NA	NA
sp|O43164|PJA2_HUMAN	AVWPKPAGGYQTITGR	19	34	3	NA	NA	L	24_3470_01_phospho	1	20240517_bbm1840_24-3470_Kelleher_Huang_01	18711598	NA	NA
sp|O43164|PJA2_HUMAN	AVWPKPAGGYQT[79.9663]ITGRR	19	35	3	NA	NA	L	24_3470_01_phospho	1	20240517_bbm1840_24-3470_Kelleher_Huang_01	46035328	AVWPKPAGGY(0.2635)QT(0.6875)IT(0.0490)GRR	NA
sp|O43164|PJA2_HUMAN	SSAGDTEFVHQNSQEIQR	241	258	3	NA	NA	L	24_3470_01_phospho	1	20240517_bbm1840_24-3470_Kelleher_Huang_01	42727476	NA	NA
sp|O43164|PJA2_HUMAN	YQESLGNTVFELENR	193	207	2	NA	NA	L	24_3470_01_phospho	1	20240517_bbm1840_24-3470_Kelleher_Huang_01	25827212	NA	NA
sp|O43164|PJA2_HUMAN	YQESLGNTVFELENR	193	207	3	NA	NA	L	24_3470_01_phospho	1	20240517_bbm1840_24-3470_Kelleher_Huang_01	7132288	NA	NA
sp|O43164|PJA2_HUMAN	SSAGDTEFVHQNS[79.9663]QEIQR	241	258	2	NA	NA	L	24_3470_01_phospho	1	20240517_bbm1840_24-3470_Kelleher_Huang_01	8572892	S(0.0383)S(0.0383)AGDT(0.0442)EFVHQNS(0.8792)QEIQR	NA
sp|O43164|PJA2_HUMAN	YQES[79.9663]LGNTVFELENR	193	207	2	NA	NA	L	24_3470_01_phospho	1	20240517_bbm1840_24-3470_Kelleher_Huang_01	14706599	Y(0.0378)QES(0.9266)LGNT(0.0356)VFELENR	NA
sp|O43164|PJA2_HUMAN	SSAGDTEFVHQNS[79.9663]QEIQR	241	258	3	NA	NA	L	24_3470_01_phospho	1	20240517_bbm1840_24-3470_Kelleher_Huang_01	52307276	S(0.0283)S(0.0283)AGDT(0.0290)EFVHQNS(0.9144)QEIQR	NA
sp|O43164|PJA2_HUMAN	HAYVSFKPC[57.0215]M[15.9949]TR	40	51	3	NA	NA	L	24_3470_01_phospho	1	20240517_bbm1840_24-3470_Kelleher_Huang_01	3.36839e+06	NA	HAYVSFKPCM(1.0000)TR
sp|O43164|PJA2_HUMAN	AGDDYEVLELDDVPK	59	73	2	NA	NA	L	24_3470_01_phospho	1	20240517_bbm1840_24-3470_Kelleher_Huang_01	3.11837e+06	NA	NA
sp|O43164|PJA2_HUMAN	LIS[79.9663]SSQVDQETGFNR	321	335	2	NA	NA	L	24_3470_01_phospho	1	20240517_bbm1840_24-3470_Kelleher_Huang_01	974731	LIS(0.8394)S(0.0843)S(0.0532)QVDQET(0.0232)GFNR	NA
sp|O43164|PJA2_HUMAN	LIS[79.9663]SSQVDQETGFNRHEAK	321	339	3	NA	NA	L	24_3470_01_phospho	1	20240517_bbm1840_24-3470_Kelleher_Huang_01	41538836	LIS(0.9280)S(0.0268)S(0.0239)QVDQET(0.0213)GFNRHEAK	NA
sp|O43164|PJA2_HUMAN	NHGSSPEQVVRPK	305	317	3	NA	NA	L	24_3470_01_phospho	1	20240517_bbm1840_24-3470_Kelleher_Huang_01	19730166	NA	NA
sp|O43164|PJA2_HUMAN	NHGS[79.9663]SPEQVVRPK	305	317	3	NA	NA	L	24_3470_01_phospho	1	20240517_bbm1840_24-3470_Kelleher_Huang_01	29168500	NHGS(0.5000)S(0.5000)PEQVVRPK	NA
sp|O43166|SI1L1_HUMAN	GSVLEDAIPSTAK	549	561	2	NA	NA	L	24_3470_01_phospho	1	20240517_bbm1840_24-3470_Kelleher_Huang_01	3.92833e+06	NA	NA
sp|O43166|SI1L1_HUMAN	LSDFLITGGGK	243	253	2	NA	NA	L	24_3470_01_phospho	1	20240517_bbm1840_24-3470_Kelleher_Huang_01	4.31692e+06	NA	NA
sp|O43166|SI1L1_HUMAN	LAFNTPK	588	594	2	NA	NA	L	24_3470_01_phospho	1	20240517_bbm1840_24-3470_Kelleher_Huang_01	7.9661e+06	NA	NA
sp|O43166|SI1L1_HUMAN	SNVFRDFLLAK	777	787	2	NA	NA	L	24_3470_01_phospho	1	20240517_bbm1840_24-3470_Kelleher_Huang_01	1.42667e+06	NA	NA
sp|O43166|SI1L1_HUMAN	SIQNTLK	134	140	2	NA	NA	L	24_3470_01_phospho	1	20240517_bbm1840_24-3470_Kelleher_Huang_01	1.35259e+06	NA	NA
sp|O43166|SI1L1_HUMAN	SRDVPSFGPPIPK	758	770	3	NA	NA	L	24_3470_01_phospho	1	20240517_bbm1840_24-3470_Kelleher_Huang_01	6037679	NA	NA
sp|O43166|SI1L1_HUMAN	LDEQGLNYQQK	602	612	2	NA	NA	L	24_3470_01_phospho	1	20240517_bbm1840_24-3470_Kelleher_Huang_01	2910130	NA	NA
sp|O43166|SI1L1_HUMAN	STIEEDLKK	1535	1543	2	NA	NA	L	24_3470_01_phospho	1	20240517_bbm1840_24-3470_Kelleher_Huang_01	1839679	NA	NA
sp|O43166|SI1L1_HUMAN	YIVEHVDLGAYYYR	480	493	3	NA	NA	L	24_3470_01_phospho	1	20240517_bbm1840_24-3470_Kelleher_Huang_01	1.32289e+06	NA	NA
sp|O43166|SI1L1_HUMAN	STIEEDLKK	1535	1543	3	NA	NA	L	24_3470_01_phospho	1	20240517_bbm1840_24-3470_Kelleher_Huang_01	2740334	NA	NA
sp|O43166|SI1L1_HUMAN	SHFQHVFVIVR	730	740	3	NA	NA	L	24_3470_01_phospho	1	20240517_bbm1840_24-3470_Kelleher_Huang_01	6.79101e+06	NA	NA
sp|O43166|SI1L1_HUMAN	TRQEYLKDLAEK	808	819	3	NA	NA	L	24_3470_01_phospho	1	20240517_bbm1840_24-3470_Kelleher_Huang_01	2.07137e+06	NA	NA
sp|O43166|SI1L1_HUMAN	HIGNDIVTIVFQEPGAQPFSPK	705	726	3	NA	NA	L	24_3470_01_phospho	1	20240517_bbm1840_24-3470_Kelleher_Huang_01	10796926	NA	NA
sp|O43172|PRP4_HUMAN	TKAPDDLVAPVVK	14	26	3	NA	NA	L	24_3470_01_phospho	1	20240517_bbm1840_24-3470_Kelleher_Huang_01	2.72579e+06	NA	NA
sp|O43172|PRP4_HUMAN	LWIANYSLPR	179	188	2	NA	NA	L	24_3470_01_phospho	1	20240517_bbm1840_24-3470_Kelleher_Huang_01	2.80022e+06	NA	NA
sp|O43172|PRP4_HUMAN	ALGEPITLFGEGPAER	114	129	2	NA	NA	L	24_3470_01_phospho	1	20240517_bbm1840_24-3470_Kelleher_Huang_01	1.11153e+06	NA	NA
sp|O43172|PRP4_HUMAN	ALGEPITLFGEGPAERR	114	130	3	NA	NA	L	24_3470_01_phospho	1	20240517_bbm1840_24-3470_Kelleher_Huang_01	3.32026e+06	NA	NA
sp|O43172|PRP4_HUMAN	LWSVPDC[57.0215]NLLHTLR	257	270	3	NA	NA	L	24_3470_01_phospho	1	20240517_bbm1840_24-3470_Kelleher_Huang_01	2.7136e+06	NA	NA
sp|O43175|SERA_HUMAN	TLGILGLGR	147	155	2	NA	NA	L	24_3470_01_phospho	1	20240517_bbm1840_24-3470_Kelleher_Huang_01	6.20429e+06	NA	NA
sp|O43175|SERA_HUMAN	GTIQVITQGTSLK	352	364	2	NA	NA	L	24_3470_01_phospho	1	20240517_bbm1840_24-3470_Kelleher_Huang_01	4.57415e+06	NA	NA
sp|O43175|SERA_HUMAN	VLISDSLDPC[57.0215]C[57.0215]RK	9	21	3	NA	NA	L	24_3470_01_phospho	1	20240517_bbm1840_24-3470_Kelleher_Huang_01	3.78354e+06	NA	NA
sp|O43175|SERA_HUMAN	QADVNLVNAK	385	394	2	NA	NA	L	24_3470_01_phospho	1	20240517_bbm1840_24-3470_Kelleher_Huang_01	1.8153e+06	NA	NA
sp|O43175|SERA_HUMAN	AGTGVDNVDLEAATR	76	90	2	NA	NA	L	24_3470_01_phospho	1	20240517_bbm1840_24-3470_Kelleher_Huang_01	4438989	NA	NA
sp|O43175|SERA_HUMAN	ILQDGGLQVVEK	22	33	2	NA	NA	L	24_3470_01_phospho	1	20240517_bbm1840_24-3470_Kelleher_Huang_01	2039716	NA	NA
sp|O43175|SERA_HUMAN	ALVDHENVISC[57.0215]PHLGASTK	271	289	4	NA	NA	L	24_3470_01_phospho	1	20240517_bbm1840_24-3470_Kelleher_Huang_01	11443288	NA	NA
sp|O43175|SERA_HUMAN	DLPLLLFR	462	469	2	NA	NA	L	24_3470_01_phospho	1	20240517_bbm1840_24-3470_Kelleher_Huang_01	11740846	NA	NA
sp|O43175|SERA_HUMAN	n[42.0106]AFANLRK	2	8	2	NA	NA	L	24_3470_01_phospho	1	20240517_bbm1840_24-3470_Kelleher_Huang_01	6016574	NA	NA
sp|O43175|SERA_HUMAN	GGIVDEGALLR	237	247	2	NA	NA	L	24_3470_01_phospho	1	20240517_bbm1840_24-3470_Kelleher_Huang_01	9400836	NA	NA
sp|O43242|PSMD3_HUMAN	SLMPYFLLTQAVR	356	368	2	NA	NA	L	24_3470_01_phospho	1	20240517_bbm1840_24-3470_Kelleher_Huang_01	1254637	NA	NA
sp|O43242|PSMD3_HUMAN	AVQGFFTSNNATR	116	128	2	NA	NA	L	24_3470_01_phospho	1	20240517_bbm1840_24-3470_Kelleher_Huang_01	9984423	NA	NA
sp|O43242|PSMD3_HUMAN	RLNHYVLYK	107	115	3	NA	NA	L	24_3470_01_phospho	1	20240517_bbm1840_24-3470_Kelleher_Huang_01	17229112	NA	NA
sp|O43242|PSMD3_HUMAN	VYEFLDKLDVVR	217	228	3	NA	NA	L	24_3470_01_phospho	1	20240517_bbm1840_24-3470_Kelleher_Huang_01	14748911	NA	NA
sp|O43242|PSMD3_HUMAN	NYLHYSLYDQAEK	257	269	3	NA	NA	L	24_3470_01_phospho	1	20240517_bbm1840_24-3470_Kelleher_Huang_01	5665748	NA	NA
sp|O43242|PSMD3_HUMAN	AIQLEYSEARR	297	307	3	NA	NA	L	24_3470_01_phospho	1	20240517_bbm1840_24-3470_Kelleher_Huang_01	4.3031e+06	NA	NA
sp|O43242|PSMD3_HUMAN	ELDTVTLEDIKEHVK	66	80	3	NA	NA	L	24_3470_01_phospho	1	20240517_bbm1840_24-3470_Kelleher_Huang_01	9963857	NA	NA
sp|O43242|PSMD3_HUMAN	ELDTVTLEDIKEHVK	66	80	4	NA	NA	L	24_3470_01_phospho	1	20240517_bbm1840_24-3470_Kelleher_Huang_01	9623119	NA	NA
sp|O43242|PSMD3_HUMAN	SVFPEQANNNEWAR	274	287	2	NA	NA	L	24_3470_01_phospho	1	20240517_bbm1840_24-3470_Kelleher_Huang_01	6637718	NA	NA
sp|O43242|PSMD3_HUMAN	IKAIQLEYSEARR	295	307	3	NA	NA	L	24_3470_01_phospho	1	20240517_bbm1840_24-3470_Kelleher_Huang_01	1.31355e+06	NA	NA
sp|O43242|PSMD3_HUMAN	HDADGQATLLNLLLR	242	256	3	NA	NA	L	24_3470_01_phospho	1	20240517_bbm1840_24-3470_Kelleher_Huang_01	6.50279e+06	NA	NA
sp|O43242|PSMD3_HUMAN	TATLRHDADGQATLLNLLLR	237	256	4	NA	NA	L	24_3470_01_phospho	1	20240517_bbm1840_24-3470_Kelleher_Huang_01	5751248	NA	NA
sp|O43242|PSMD3_HUMAN	ISLADIAQK	417	425	2	NA	NA	L	24_3470_01_phospho	1	20240517_bbm1840_24-3470_Kelleher_Huang_01	4865688	NA	NA
sp|O43242|PSMD3_HUMAN	TAAAAAEHSQRELDTVTLEDIKEHVK	55	80	4	NA	NA	L	24_3470_01_phospho	1	20240517_bbm1840_24-3470_Kelleher_Huang_01	3.94409e+06	NA	NA
sp|O43242|PSMD3_HUMAN	ISLADIAQKLQLDSPEDAEFIVAK	417	440	3	NA	NA	L	24_3470_01_phospho	1	20240517_bbm1840_24-3470_Kelleher_Huang_01	5147141	NA	NA
sp|O43242|PSMD3_HUMAN	TAAAAAEHSQRELDTVTLEDIKEHVK	55	80	5	NA	NA	L	24_3470_01_phospho	1	20240517_bbm1840_24-3470_Kelleher_Huang_01	6.16963e+06	NA	NA
sp|O43242|PSMD3_HUMAN	ALDLVAAK	202	209	2	NA	NA	L	24_3470_01_phospho	1	20240517_bbm1840_24-3470_Kelleher_Huang_01	5.62852e+06	NA	NA
sp|O43251|RFOX2_HUMAN	GFGFVTFENSADADRAR	161	177	3	NA	NA	L	24_3470_01_phospho	1	20240517_bbm1840_24-3470_Kelleher_Huang_01	4.06631e+06	NA	NA
sp|O43251|RFOX2_HUMAN	EKLHGTVVEGR	178	188	3	NA	NA	L	24_3470_01_phospho	1	20240517_bbm1840_24-3470_Kelleher_Huang_01	8639924	NA	NA
sp|O43251|RFOX2_HUMAN	KIEVNNATAR	189	198	3	NA	NA	L	24_3470_01_phospho	1	20240517_bbm1840_24-3470_Kelleher_Huang_01	7.5167e+06	NA	NA
sp|O43251|RFOX2_HUMAN	RLHVSNIPFR	122	131	3	NA	NA	L	24_3470_01_phospho	1	20240517_bbm1840_24-3470_Kelleher_Huang_01	14786319	NA	NA
sp|O43290|SNUT1_HUMAN	TSSGDASSLSIEETNKLR	110	127	3	NA	NA	L	24_3470_01_phospho	1	20240517_bbm1840_24-3470_Kelleher_Huang_01	2.48511e+06	NA	NA
sp|O43290|SNUT1_HUMAN	LQAQSLSTVGPR	374	385	2	NA	NA	L	24_3470_01_phospho	1	20240517_bbm1840_24-3470_Kelleher_Huang_01	2247101	NA	NA
sp|O43290|SNUT1_HUMAN	QLQQLQQLR	511	519	2	NA	NA	L	24_3470_01_phospho	1	20240517_bbm1840_24-3470_Kelleher_Huang_01	2.02992e+06	NA	NA
sp|O43290|SNUT1_HUMAN	LGLKPLEVNAIKK	130	142	3	NA	NA	L	24_3470_01_phospho	1	20240517_bbm1840_24-3470_Kelleher_Huang_01	5.81421e+06	NA	NA
sp|O43290|SNUT1_HUMAN	EAAGTTAAAGTGGATEQPPR	12	31	2	NA	NA	L	24_3470_01_phospho	1	20240517_bbm1840_24-3470_Kelleher_Huang_01	2.01563e+06	NA	NA
sp|O43293|DAPK3_HUMAN	VLEEAAAAEEGLR	328	340	2	NA	NA	L	24_3470_01_phospho	1	20240517_bbm1840_24-3470_Kelleher_Huang_01	863519	NA	NA
sp|O43293|DAPK3_HUMAN	VLEEAAAAEEGLRELQR	328	344	3	NA	NA	L	24_3470_01_phospho	1	20240517_bbm1840_24-3470_Kelleher_Huang_01	4235694	NA	NA
sp|O43303|CP110_HUMAN	VQEILDNVQVR	82	92	2	NA	NA	L	24_3470_01_phospho	1	20240517_bbm1840_24-3470_Kelleher_Huang_01	1.69033e+06	NA	NA
sp|O43324|MCA3_HUMAN	n[42.0106]AAAAELSLLEK	2	12	2	NA	NA	L	24_3470_01_phospho	1	20240517_bbm1840_24-3470_Kelleher_Huang_01	9752154	NA	NA
sp|O43347|MSI1H_HUMAN	SYTGLAPGYTYQFPEFRVER	231	250	3	NA	NA	L	24_3470_01_phospho	1	20240517_bbm1840_24-3470_Kelleher_Huang_01	1.49564e+06	NA	NA
sp|O43361|ZN749_HUMAN	AFLTQAHLVGHQK	306	318	3	NA	NA	L	24_3470_01_phospho	1	20240517_bbm1840_24-3470_Kelleher_Huang_01	1.98072e+06	NA	NA
sp|O43379|WDR62_HUMAN	LLGDDDVADGLAFHAK	840	855	3	NA	NA	L	24_3470_01_phospho	1	20240517_bbm1840_24-3470_Kelleher_Huang_01	3.25007e+06	NA	NA
sp|O43379|WDR62_HUMAN	VLVSSGQVDTGQQQAR	1432	1447	2	NA	NA	L	24_3470_01_phospho	1	20240517_bbm1840_24-3470_Kelleher_Huang_01	1.9756e+06	NA	NA
sp|O43432|IF4G3_HUMAN	ELEAASAPEER	861	871	2	NA	NA	L	24_3470_01_phospho	1	20240517_bbm1840_24-3470_Kelleher_Huang_01	2.6955e+06	NA	NA
sp|O43432|IF4G3_HUMAN	GPDFTPAFADFGR	674	686	2	NA	NA	L	24_3470_01_phospho	1	20240517_bbm1840_24-3470_Kelleher_Huang_01	8473693	NA	NA
sp|O43432|IF4G3_HUMAN	GVIDLVFEK	790	798	2	NA	NA	L	24_3470_01_phospho	1	20240517_bbm1840_24-3470_Kelleher_Huang_01	2.27408e+06	NA	NA
sp|O43432|IF4G3_HUMAN	GGS[79.9663]SKDLLDNQSQEEQRR	1154	1171	3	NA	NA	L	24_3470_01_phospho	1	20240517_bbm1840_24-3470_Kelleher_Huang_01	4.43958e+06	GGS(0.8943)S(0.0731)KDLLDNQS(0.0326)QEEQRR	NA
sp|O43432|IF4G3_HUMAN	SVTAFFTWLR	1567	1576	2	NA	NA	L	24_3470_01_phospho	1	20240517_bbm1840_24-3470_Kelleher_Huang_01	3.78162e+06	NA	NA
sp|O43432|IF4G3_HUMAN	AGVLLSEILHLLC[57.0215]K	1352	1365	3	NA	NA	L	24_3470_01_phospho	1	20240517_bbm1840_24-3470_Kelleher_Huang_01	1.0373e+06	NA	NA
sp|O43432|IF4G3_HUMAN	DSQADDPENIKTQELFR	740	756	3	NA	NA	L	24_3470_01_phospho	1	20240517_bbm1840_24-3470_Kelleher_Huang_01	3.33546e+06	NA	NA
sp|O43432|IF4G3_HUMAN	YLDSDTEKELQALYALQASIVK	1499	1520	3	NA	NA	L	24_3470_01_phospho	1	20240517_bbm1840_24-3470_Kelleher_Huang_01	3780185	NA	NA
sp|O43432|IF4G3_HUMAN	ELTIEFSKPLLPVGR	1337	1351	3	NA	NA	L	24_3470_01_phospho	1	20240517_bbm1840_24-3470_Kelleher_Huang_01	5.00356e+06	NA	NA
sp|O43447|PPIH_HUMAN	n[42.0106]AVANSSPVNPVVFFDVSIGGQEVGR	2	26	3	NA	NA	L	24_3470_01_phospho	1	20240517_bbm1840_24-3470_Kelleher_Huang_01	1.71681e+06	NA	NA
sp|O43491|E41L2_HUMAN	EVRS[79.9663]PTKAPHLQLIEGK	595	611	4	NA	NA	L	24_3470_01_phospho	1	20240517_bbm1840_24-3470_Kelleher_Huang_01	7998996	EVRS(0.6850)PT(0.3150)KAPHLQLIEGK	NA
sp|O43491|E41L2_HUMAN	VC[57.0215]VEHHTFYR	487	496	3	NA	NA	L	24_3470_01_phospho	1	20240517_bbm1840_24-3470_Kelleher_Huang_01	5180703	NA	NA
sp|O43491|E41L2_HUMAN	GLSPAQADSQFLENAK	384	399	2	NA	NA	L	24_3470_01_phospho	1	20240517_bbm1840_24-3470_Kelleher_Huang_01	2760675	NA	NA
sp|O43491|E41L2_HUMAN	GLSPAQADSQFLENAKR	384	400	3	NA	NA	L	24_3470_01_phospho	1	20240517_bbm1840_24-3470_Kelleher_Huang_01	11332235	NA	NA
sp|O43491|E41L2_HUMAN	n[42.0106]TTEVGSVSEVKK	2	13	2	NA	NA	L	24_3470_01_phospho	1	20240517_bbm1840_24-3470_Kelleher_Huang_01	5.79267e+06	NA	NA
sp|O43491|E41L2_HUMAN	FLTLGSK	508	514	2	NA	NA	L	24_3470_01_phospho	1	20240517_bbm1840_24-3470_Kelleher_Huang_01	4653624	NA	NA
sp|O43491|E41L2_HUMAN	VTLLDGTEYSC[57.0215]DLEK	222	236	2	NA	NA	L	24_3470_01_phospho	1	20240517_bbm1840_24-3470_Kelleher_Huang_01	3085541	NA	NA
sp|O43491|E41L2_HUMAN	IVITGDGDIDHDQALAQAIR	958	977	3	NA	NA	L	24_3470_01_phospho	1	20240517_bbm1840_24-3470_Kelleher_Huang_01	9150658	NA	NA
sp|O43491|E41L2_HUMAN	NSLRVEGDNIYVR	613	625	3	NA	NA	L	24_3470_01_phospho	1	20240517_bbm1840_24-3470_Kelleher_Huang_01	2.04891e+06	NA	NA
sp|O43491|E41L2_HUMAN	EVPIVQTETK	893	902	2	NA	NA	L	24_3470_01_phospho	1	20240517_bbm1840_24-3470_Kelleher_Huang_01	6.78201e+06	NA	NA
sp|O43491|E41L2_HUMAN	NLPWLFTFNVK	285	295	2	NA	NA	L	24_3470_01_phospho	1	20240517_bbm1840_24-3470_Kelleher_Huang_01	3.67503e+06	NA	NA
sp|O43491|E41L2_HUMAN	VVVHKETELAEEGED	991	1005	3	NA	NA	L	24_3470_01_phospho	1	20240517_bbm1840_24-3470_Kelleher_Huang_01	7144807	NA	NA
sp|O43567|RNF13_HUMAN	ILPC[57.0215]SHAYHC[57.0215]K	255	265	3	NA	NA	L	24_3470_01_phospho	1	20240517_bbm1840_24-3470_Kelleher_Huang_01	4.09927e+06	NA	NA
sp|O43567|RNF13_HUMAN	FGYRLPAEGLK	55	65	3	NA	NA	L	24_3470_01_phospho	1	20240517_bbm1840_24-3470_Kelleher_Huang_01	9586775	NA	NA
sp|O43567|RNF13_HUMAN	KGDEYDVC[57.0215]AIC[57.0215]LDEYEDGDKLR	233	254	4	NA	NA	L	24_3470_01_phospho	1	20240517_bbm1840_24-3470_Kelleher_Huang_01	1.10237e+06	NA	NA
sp|O43567|RNF13_HUMAN	RLDC[57.0215]NFDIK	99	107	2	NA	NA	L	24_3470_01_phospho	1	20240517_bbm1840_24-3470_Kelleher_Huang_01	3.39579e+06	NA	NA
sp|O43583|DENR_HUMAN	n[42.0106]AADISESSGADC[57.0215]KGDPR	2	18	2	NA	NA	L	24_3470_01_phospho	1	20240517_bbm1840_24-3470_Kelleher_Huang_01	2.79418e+06	NA	NA
sp|O43592|XPOT_HUMAN	ISPDAWQVC[57.0215]AEALAQR	30	45	2	NA	NA	L	24_3470_01_phospho	1	20240517_bbm1840_24-3470_Kelleher_Huang_01	2.50811e+06	NA	NA
sp|O43592|XPOT_HUMAN	ISPDAWQVC[57.0215]AEALAQR	30	45	3	NA	NA	L	24_3470_01_phospho	1	20240517_bbm1840_24-3470_Kelleher_Huang_01	1.86006e+06	NA	NA
sp|O43592|XPOT_HUMAN	ALAYFEQLK	21	29	2	NA	NA	L	24_3470_01_phospho	1	20240517_bbm1840_24-3470_Kelleher_Huang_01	4.76144e+06	NA	NA
sp|O43617|TPPC3_HUMAN	LIEDFLAR	55	62	2	NA	NA	L	24_3470_01_phospho	1	20240517_bbm1840_24-3470_Kelleher_Huang_01	5021447	NA	NA
sp|O43670|ZN207_HUMAN	LIHPDEDISLEER	363	375	3	NA	NA	L	24_3470_01_phospho	1	20240517_bbm1840_24-3470_Kelleher_Huang_01	25523400	NA	NA
sp|O43670|ZN207_HUMAN	LIHPDEDISLEERR	363	376	4	NA	NA	L	24_3470_01_phospho	1	20240517_bbm1840_24-3470_Kelleher_Huang_01	5.2377e+06	NA	NA
sp|O43670|ZN207_HUMAN	DFDDEKILIQHQK	19	31	3	NA	NA	L	24_3470_01_phospho	1	20240517_bbm1840_24-3470_Kelleher_Huang_01	2.98613e+06	NA	NA
sp|O43719|HTSF1_HUMAN	QITAQAWDGTTDYQVEETSREREER	341	365	4	NA	NA	L	24_3470_01_phospho	1	20240517_bbm1840_24-3470_Kelleher_Huang_01	4423999	NA	NA
sp|O43719|HTSF1_HUMAN	LRGWEAFLNAPEANR	366	380	3	NA	NA	L	24_3470_01_phospho	1	20240517_bbm1840_24-3470_Kelleher_Huang_01	17534006	NA	NA
sp|O43719|HTSF1_HUMAN	LLLFDRHPDGVASVSFRDPEEADYC[57.0215]IQTLDGR	304	335	5	NA	NA	L	24_3470_01_phospho	1	20240517_bbm1840_24-3470_Kelleher_Huang_01	2.76646e+06	NA	NA
sp|O43719|HTSF1_HUMAN	LLDEDEIRGYK	200	210	3	NA	NA	L	24_3470_01_phospho	1	20240517_bbm1840_24-3470_Kelleher_Huang_01	3942285	NA	NA
sp|O43809|CPSF5_HUMAN	LVAAPLFELYDNAPGYGPIISSLPQLLSR	193	221	3	NA	NA	L	24_3470_01_phospho	1	20240517_bbm1840_24-3470_Kelleher_Huang_01	719454	NA	NA
sp|O43813|LANC1_HUMAN	SLAEGYFDAAGR	16	27	2	NA	NA	L	24_3470_01_phospho	1	20240517_bbm1840_24-3470_Kelleher_Huang_01	2.06608e+06	NA	NA
sp|O43819|SCO2_HUMAN	QAAVGQGDFHLLDHR	96	110	3	NA	NA	L	24_3470_01_phospho	1	20240517_bbm1840_24-3470_Kelleher_Huang_01	19595330	NA	NA
sp|O43819|SCO2_HUMAN	QAAVGQGDFHLLDHR	96	110	4	NA	NA	L	24_3470_01_phospho	1	20240517_bbm1840_24-3470_Kelleher_Huang_01	8478340	NA	NA
sp|O43819|SCO2_HUMAN	LLGLTGSTK	188	196	2	NA	NA	L	24_3470_01_phospho	1	20240517_bbm1840_24-3470_Kelleher_Huang_01	19712180	NA	NA
sp|O43819|SCO2_HUMAN	QAAVGQGDFHLLDHRGR	96	112	4	NA	NA	L	24_3470_01_phospho	1	20240517_bbm1840_24-3470_Kelleher_Huang_01	10292305	NA	NA
sp|O43819|SCO2_HUMAN	YVQDFHPR	180	187	2	NA	NA	L	24_3470_01_phospho	1	20240517_bbm1840_24-3470_Kelleher_Huang_01	3744220	NA	NA
sp|O43819|SCO2_HUMAN	YVQDFHPR	180	187	3	NA	NA	L	24_3470_01_phospho	1	20240517_bbm1840_24-3470_Kelleher_Huang_01	41867368	NA	NA
sp|O43819|SCO2_HUMAN	SAEQISDSVR	246	255	2	NA	NA	L	24_3470_01_phospho	1	20240517_bbm1840_24-3470_Kelleher_Huang_01	3726102	NA	NA
sp|O43819|SCO2_HUMAN	QGPAETGGQGQPQGPGLR	41	58	2	NA	NA	L	24_3470_01_phospho	1	20240517_bbm1840_24-3470_Kelleher_Huang_01	5806895	NA	NA
sp|O43819|SCO2_HUMAN	SAEQISDSVRR	246	256	2	NA	NA	L	24_3470_01_phospho	1	20240517_bbm1840_24-3470_Kelleher_Huang_01	5.35371e+06	NA	NA
sp|O43819|SCO2_HUMAN	SRSAEQISDSVRR	244	256	4	NA	NA	L	24_3470_01_phospho	1	20240517_bbm1840_24-3470_Kelleher_Huang_01	3908029	NA	NA
sp|O43819|SCO2_HUMAN	SAEQISDSVRR	246	256	3	NA	NA	L	24_3470_01_phospho	1	20240517_bbm1840_24-3470_Kelleher_Huang_01	30810144	NA	NA
sp|O43819|SCO2_HUMAN	LLITGLFGAGLGGAWLALR	61	79	2	NA	NA	L	24_3470_01_phospho	1	20240517_bbm1840_24-3470_Kelleher_Huang_01	535402	NA	NA
sp|O43823|AKAP8_HUMAN	AADRIQFAC[57.0215]SVC[57.0215]K	384	396	3	NA	NA	L	24_3470_01_phospho	1	20240517_bbm1840_24-3470_Kelleher_Huang_01	3.28868e+06	NA	NA
sp|O43823|AKAP8_HUMAN	LPDKTVEFLQEYIVNR	425	440	3	NA	NA	L	24_3470_01_phospho	1	20240517_bbm1840_24-3470_Kelleher_Huang_01	4438484	NA	NA
sp|O43823|AKAP8_HUMAN	VAPAPAAADAEVEQTDAESKDAVPTE	667	692	3	NA	NA	L	24_3470_01_phospho	1	20240517_bbm1840_24-3470_Kelleher_Huang_01	6.01419e+06	NA	NA
sp|O43829|ZBT14_HUMAN	VQEAILKELGSEEVR	197	211	3	NA	NA	L	24_3470_01_phospho	1	20240517_bbm1840_24-3470_Kelleher_Huang_01	1.70485e+06	NA	NA
sp|O43847|NRDC_HUMAN	LGADES[79.9663]EEEGRRGSLSNAGDPEIVK	81	105	3	NA	NA	L	24_3470_01_phospho	1	20240517_bbm1840_24-3470_Kelleher_Huang_01	1.6893e+06	LGADES(0.3333)EEEGRRGS(0.3333)LS(0.3333)NAGDPEIVK	NA
sp|O43847|NRDC_HUMAN	TVFQFDVQR	272	280	2	NA	NA	L	24_3470_01_phospho	1	20240517_bbm1840_24-3470_Kelleher_Huang_01	6.41014e+06	NA	NA
sp|O43847|NRDC_HUMAN	SDLVNWFK	1066	1073	2	NA	NA	L	24_3470_01_phospho	1	20240517_bbm1840_24-3470_Kelleher_Huang_01	2411678	NA	NA
sp|O43847|NRDC_HUMAN	LKEC[57.0215]EDTHLGEEVDRNWNEVVTQQYLFDR	1024	1052	5	NA	NA	L	24_3470_01_phospho	1	20240517_bbm1840_24-3470_Kelleher_Huang_01	1574635	NA	NA
sp|O43847|NRDC_HUMAN	FHLISPLIQK	708	717	2	NA	NA	L	24_3470_01_phospho	1	20240517_bbm1840_24-3470_Kelleher_Huang_01	1.42451e+06	NA	NA
sp|O43847|NRDC_HUMAN	IVNTPQGC[57.0215]LWYK	683	694	2	NA	NA	L	24_3470_01_phospho	1	20240517_bbm1840_24-3470_Kelleher_Huang_01	2136151	NA	NA
sp|O43847|NRDC_HUMAN	ALNKGDANSEVTVYYQSGTR	910	929	3	NA	NA	L	24_3470_01_phospho	1	20240517_bbm1840_24-3470_Kelleher_Huang_01	1.9429e+06	NA	NA
sp|O43847|NRDC_HUMAN	ANLVLLSGANEGKC[57.0215]DLKEK	607	625	3	NA	NA	L	24_3470_01_phospho	1	20240517_bbm1840_24-3470_Kelleher_Huang_01	1.91261e+06	NA	NA
sp|O43865|SAHH2_HUMAN	GSSNFC[57.0215]VK	101	108	2	NA	NA	L	24_3470_01_phospho	1	20240517_bbm1840_24-3470_Kelleher_Huang_01	1998879	NA	NA
sp|O43865|SAHH2_HUMAN	TPELTWER	411	418	2	NA	NA	L	24_3470_01_phospho	1	20240517_bbm1840_24-3470_Kelleher_Huang_01	2.96706e+06	NA	NA
sp|O43865|SAHH2_HUMAN	GIVEESVTGVHR	250	261	3	NA	NA	L	24_3470_01_phospho	1	20240517_bbm1840_24-3470_Kelleher_Huang_01	7.91872e+06	NA	NA
sp|O43865|SAHH2_HUMAN	YKQDVYLLPK	477	486	3	NA	NA	L	24_3470_01_phospho	1	20240517_bbm1840_24-3470_Kelleher_Huang_01	8.32719e+06	NA	NA
sp|O43913|ORC5_HUMAN	TVNFDIIK	422	429	2	NA	NA	L	24_3470_01_phospho	1	20240517_bbm1840_24-3470_Kelleher_Huang_01	2.52885e+06	NA	NA
sp|O43913|ORC5_HUMAN	PHLENVVLC[57.0215]R	2	11	3	NA	NA	L	24_3470_01_phospho	1	20240517_bbm1840_24-3470_Kelleher_Huang_01	2.92988e+06	NA	NA
sp|O43933|PEX1_HUMAN	ITPVEVTPK	432	440	2	NA	NA	L	24_3470_01_phospho	1	20240517_bbm1840_24-3470_Kelleher_Huang_01	6.56522e+06	NA	NA
sp|O43933|PEX1_HUMAN	KQETSWGLTEINAFK	260	274	3	NA	NA	L	24_3470_01_phospho	1	20240517_bbm1840_24-3470_Kelleher_Huang_01	3.58582e+06	NA	NA
sp|O43933|PEX1_HUMAN	TGILLYGPPGTGK	875	887	2	NA	NA	L	24_3470_01_phospho	1	20240517_bbm1840_24-3470_Kelleher_Huang_01	4.09412e+06	NA	NA
sp|O43933|PEX1_HUMAN	VVPLDNIFR	280	288	2	NA	NA	L	24_3470_01_phospho	1	20240517_bbm1840_24-3470_Kelleher_Huang_01	8.28344e+06	NA	NA
sp|O43933|PEX1_HUMAN	GFLPASLR	820	827	2	NA	NA	L	24_3470_01_phospho	1	20240517_bbm1840_24-3470_Kelleher_Huang_01	7457277	NA	NA
sp|O43933|PEX1_HUMAN	AQAAKPC[57.0215]ILFFDEFESIAPR	929	948	3	NA	NA	L	24_3470_01_phospho	1	20240517_bbm1840_24-3470_Kelleher_Huang_01	11809856	NA	NA
sp|O43933|PEX1_HUMAN	LSSLGGVNSLGVSSLEHITHSLLGRPLSR	553	581	5	NA	NA	L	24_3470_01_phospho	1	20240517_bbm1840_24-3470_Kelleher_Huang_01	4322002	NA	NA
sp|O43933|PEX1_HUMAN	AIC[57.0215]KEAFDKLDAHVER	611	626	4	NA	NA	L	24_3470_01_phospho	1	20240517_bbm1840_24-3470_Kelleher_Huang_01	2.67371e+06	NA	NA
sp|O43933|PEX1_HUMAN	LEILNVLSDSLPLADDVDLQHVASVTDSFTGADLK	1014	1048	3	NA	NA	L	24_3470_01_phospho	1	20240517_bbm1840_24-3470_Kelleher_Huang_01	2.15539e+06	NA	NA
sp|O43933|PEX1_HUMAN	NKLDC[57.0215]DINKFTDLDLQHVAK	755	774	4	NA	NA	L	24_3470_01_phospho	1	20240517_bbm1840_24-3470_Kelleher_Huang_01	6356759	NA	NA
sp|O43933|PEX1_HUMAN	YIGASEQAVR	914	923	2	NA	NA	L	24_3470_01_phospho	1	20240517_bbm1840_24-3470_Kelleher_Huang_01	3.44281e+06	NA	NA
sp|O43933|PEX1_HUMAN	SQPPSIYNASATSVFHK	292	308	3	NA	NA	L	24_3470_01_phospho	1	20240517_bbm1840_24-3470_Kelleher_Huang_01	7.16014e+06	NA	NA
sp|O43933|PEX1_HUMAN	VWIPDDLRK	412	420	3	NA	NA	L	24_3470_01_phospho	1	20240517_bbm1840_24-3470_Kelleher_Huang_01	4580106	NA	NA
sp|O43933|PEX1_HUMAN	HFSDQGENVAEINR	65	78	3	NA	NA	L	24_3470_01_phospho	1	20240517_bbm1840_24-3470_Kelleher_Huang_01	3.4806e+06	NA	NA
sp|O43933|PEX1_HUMAN	NGALLLTGGK	592	601	2	NA	NA	L	24_3470_01_phospho	1	20240517_bbm1840_24-3470_Kelleher_Huang_01	1.82653e+06	NA	NA
sp|O43933|PEX1_HUMAN	LVLTTLDFQK	807	816	2	NA	NA	L	24_3470_01_phospho	1	20240517_bbm1840_24-3470_Kelleher_Huang_01	2792647	NA	NA
sp|O43933|PEX1_HUMAN	TLLAGVIAR	888	896	2	NA	NA	L	24_3470_01_phospho	1	20240517_bbm1840_24-3470_Kelleher_Huang_01	5.7266e+06	NA	NA
sp|O43933|PEX1_HUMAN	DFTVLVDR	783	790	2	NA	NA	L	24_3470_01_phospho	1	20240517_bbm1840_24-3470_Kelleher_Huang_01	12184468	NA	NA
sp|O43933|PEX1_HUMAN	EKLVLTTLDFQK	805	816	3	NA	NA	L	24_3470_01_phospho	1	20240517_bbm1840_24-3470_Kelleher_Huang_01	3.04799e+06	NA	NA
sp|O43933|PEX1_HUMAN	NVEVLHLGK	403	411	2	NA	NA	L	24_3470_01_phospho	1	20240517_bbm1840_24-3470_Kelleher_Huang_01	4.78428e+06	NA	NA
sp|O43933|PEX1_HUMAN	DLGWDKIGGLHEVR	836	849	3	NA	NA	L	24_3470_01_phospho	1	20240517_bbm1840_24-3470_Kelleher_Huang_01	1.85472e+06	NA	NA
sp|O60216|RAD21_HUMAN	TGAESISLLELC[57.0215]R	574	586	2	NA	NA	L	24_3470_01_phospho	1	20240517_bbm1840_24-3470_Kelleher_Huang_01	6657809	NA	NA
sp|O60216|RAD21_HUMAN	AQLSDYSDIVTTLDLAPPTKK	339	359	3	NA	NA	L	24_3470_01_phospho	1	20240517_bbm1840_24-3470_Kelleher_Huang_01	6.56657e+06	NA	NA
sp|O60216|RAD21_HUMAN	TSGHLLLGVVR	55	65	3	NA	NA	L	24_3470_01_phospho	1	20240517_bbm1840_24-3470_Kelleher_Huang_01	6135502	NA	NA
sp|O60216|RAD21_HUMAN	YLLADC[57.0215]NEAFIK	73	84	2	NA	NA	L	24_3470_01_phospho	1	20240517_bbm1840_24-3470_Kelleher_Huang_01	4.81206e+06	NA	NA
sp|O60216|RAD21_HUMAN	LFSLPAQPLWNNR	372	384	2	NA	NA	L	24_3470_01_phospho	1	20240517_bbm1840_24-3470_Kelleher_Huang_01	8.00559e+06	NA	NA
sp|O60264|SMCA5_HUMAN	YKAPFHQLR	928	936	3	NA	NA	L	24_3470_01_phospho	1	20240517_bbm1840_24-3470_Kelleher_Huang_01	3264517	NA	NA
sp|O60281|ZN292_HUMAN	KKPVSQSLEFPTR	2095	2107	3	NA	NA	L	24_3470_01_phospho	1	20240517_bbm1840_24-3470_Kelleher_Huang_01	3.50809e+06	NA	NA
sp|O60281|ZN292_HUMAN	SNIPQSEVSHKEDQIQEILEGLQK	1823	1846	4	NA	NA	L	24_3470_01_phospho	1	20240517_bbm1840_24-3470_Kelleher_Huang_01	1.87893e+06	NA	NA
sp|O60293|ZC3H1_HUMAN	SNLSIVSINTVSQPR	668	682	2	NA	NA	L	24_3470_01_phospho	1	20240517_bbm1840_24-3470_Kelleher_Huang_01	17507168	NA	NA
sp|O60293|ZC3H1_HUMAN	SNLS[79.9663]IVSINTVSQPR	668	682	2	NA	NA	L	24_3470_01_phospho	1	20240517_bbm1840_24-3470_Kelleher_Huang_01	2.88912e+06	S(0.0547)NLS(0.8894)IVS(0.0197)INT(0.0183)VS(0.0180)QPR	NA
sp|O60293|ZC3H1_HUMAN	SNLS[79.9663]IVS[79.9663]INTVSQPR	668	682	2	NA	NA	L	24_3470_01_phospho	1	20240517_bbm1840_24-3470_Kelleher_Huang_01	1.665e+06	S(0.1758)NLS(0.8496)IVS(0.8359)INT(0.0806)VS(0.0582)QPR	NA
sp|O60293|ZC3H1_HUMAN	YAFQPENQINVPALDTVVTPDDVR	1315	1338	2	NA	NA	L	24_3470_01_phospho	1	20240517_bbm1840_24-3470_Kelleher_Huang_01	4848475	NA	NA
sp|O60293|ZC3H1_HUMAN	YAFQPENQINVPALDTVVTPDDVR	1315	1338	3	NA	NA	L	24_3470_01_phospho	1	20240517_bbm1840_24-3470_Kelleher_Huang_01	29833324	NA	NA
sp|O60293|ZC3H1_HUMAN	GHTPPFTTYK	1274	1283	2	NA	NA	L	24_3470_01_phospho	1	20240517_bbm1840_24-3470_Kelleher_Huang_01	3.79033e+06	NA	NA
sp|O60293|ZC3H1_HUMAN	GHTPPFTTYK	1274	1283	3	NA	NA	L	24_3470_01_phospho	1	20240517_bbm1840_24-3470_Kelleher_Huang_01	1.81909e+06	NA	NA
sp|O60293|ZC3H1_HUMAN	GHTPPFTTYKDK	1274	1285	3	NA	NA	L	24_3470_01_phospho	1	20240517_bbm1840_24-3470_Kelleher_Huang_01	12600150	NA	NA
sp|O60293|ZC3H1_HUMAN	TNPDMLLAVFEDAVK	1571	1585	2	NA	NA	L	24_3470_01_phospho	1	20240517_bbm1840_24-3470_Kelleher_Huang_01	2.54075e+06	NA	NA
sp|O60293|ZC3H1_HUMAN	C[57.0215]LVTVPAR	1816	1823	2	NA	NA	L	24_3470_01_phospho	1	20240517_bbm1840_24-3470_Kelleher_Huang_01	9175646	NA	NA
sp|O60293|ZC3H1_HUMAN	KQLFQDILSYNLSLIGC[57.0215]AETSTNEEITASAEK	1212	1243	3	NA	NA	L	24_3470_01_phospho	1	20240517_bbm1840_24-3470_Kelleher_Huang_01	1.69226e+06	NA	NA
sp|O60293|ZC3H1_HUMAN	DLSNQEEQYNR	477	487	2	NA	NA	L	24_3470_01_phospho	1	20240517_bbm1840_24-3470_Kelleher_Huang_01	12506621	NA	NA
sp|O60293|ZC3H1_HUMAN	LQKLEYEYALK	969	979	2	NA	NA	L	24_3470_01_phospho	1	20240517_bbm1840_24-3470_Kelleher_Huang_01	4.44589e+06	NA	NA
sp|O60293|ZC3H1_HUMAN	KQLFQDILSYNLSLIGC[57.0215]AETSTNEEITASAEKYVEK	1212	1247	4	NA	NA	L	24_3470_01_phospho	1	20240517_bbm1840_24-3470_Kelleher_Huang_01	3131016	NA	NA
sp|O60293|ZC3H1_HUMAN	LQKLEYEYALK	969	979	3	NA	NA	L	24_3470_01_phospho	1	20240517_bbm1840_24-3470_Kelleher_Huang_01	23252656	NA	NA
sp|O60293|ZC3H1_HUMAN	SDTTDSSQGLQDKEQNLTR	331	349	3	NA	NA	L	24_3470_01_phospho	1	20240517_bbm1840_24-3470_Kelleher_Huang_01	28452132	NA	NA
sp|O60293|ZC3H1_HUMAN	YFTNETDDIANLEASVLENPSHVQLWLK	1339	1366	3	NA	NA	L	24_3470_01_phospho	1	20240517_bbm1840_24-3470_Kelleher_Huang_01	17066708	NA	NA
sp|O60293|ZC3H1_HUMAN	ALENNKDNPEIWC[57.0215]HYLR	1393	1409	3	NA	NA	L	24_3470_01_phospho	1	20240517_bbm1840_24-3470_Kelleher_Huang_01	5453714	NA	NA
sp|O60293|ZC3H1_HUMAN	KQNYSSKNENC[57.0215]VEETFEDLLLK	210	231	4	NA	NA	L	24_3470_01_phospho	1	20240517_bbm1840_24-3470_Kelleher_Huang_01	20877202	NA	NA
sp|O60293|ZC3H1_HUMAN	LNKNTVEKPELFLGLK	1072	1087	3	NA	NA	L	24_3470_01_phospho	1	20240517_bbm1840_24-3470_Kelleher_Huang_01	2544943	NA	NA
sp|O60293|ZC3H1_HUMAN	VLHGQEISVDVDFVTAQSK	1116	1134	3	NA	NA	L	24_3470_01_phospho	1	20240517_bbm1840_24-3470_Kelleher_Huang_01	17913618	NA	NA
sp|O60293|ZC3H1_HUMAN	LNKNTVEKPELFLGLK	1072	1087	4	NA	NA	L	24_3470_01_phospho	1	20240517_bbm1840_24-3470_Kelleher_Huang_01	8550922	NA	NA
sp|O60293|ZC3H1_HUMAN	VQLHIFTGR	1485	1493	3	NA	NA	L	24_3470_01_phospho	1	20240517_bbm1840_24-3470_Kelleher_Huang_01	6.73522e+06	NA	NA
sp|O60293|ZC3H1_HUMAN	ALENNKDNPEIWC[57.0215]HYLR	1393	1409	4	NA	NA	L	24_3470_01_phospho	1	20240517_bbm1840_24-3470_Kelleher_Huang_01	55983428	NA	NA
sp|O60293|ZC3H1_HUMAN	EVAPEEKTQVK	284	294	3	NA	NA	L	24_3470_01_phospho	1	20240517_bbm1840_24-3470_Kelleher_Huang_01	6403196	NA	NA
sp|O60293|ZC3H1_HUMAN	ALQKLPLC[57.0215]ASLWKDQLLFEASEGGK	1931	1955	4	NA	NA	L	24_3470_01_phospho	1	20240517_bbm1840_24-3470_Kelleher_Huang_01	14954768	NA	NA
sp|O60293|ZC3H1_HUMAN	IRDLSNQEEQYNR	475	487	2	NA	NA	L	24_3470_01_phospho	1	20240517_bbm1840_24-3470_Kelleher_Huang_01	2.67873e+06	NA	NA
sp|O60293|ZC3H1_HUMAN	FFTDLVNR	1808	1815	2	NA	NA	L	24_3470_01_phospho	1	20240517_bbm1840_24-3470_Kelleher_Huang_01	29918300	NA	NA
sp|O60293|ZC3H1_HUMAN	YGEELAR	913	919	2	NA	NA	L	24_3470_01_phospho	1	20240517_bbm1840_24-3470_Kelleher_Huang_01	26442048	NA	NA
sp|O60293|ZC3H1_HUMAN	AVWLTAFEK	1657	1665	2	NA	NA	L	24_3470_01_phospho	1	20240517_bbm1840_24-3470_Kelleher_Huang_01	5.4541e+06	NA	NA
sp|O60293|ZC3H1_HUMAN	NLVQQEAK	849	856	2	NA	NA	L	24_3470_01_phospho	1	20240517_bbm1840_24-3470_Kelleher_Huang_01	21397148	NA	NA
sp|O60293|ZC3H1_HUMAN	SLLESC[57.0215]PINC[57.0215]QLLEALVALYLQTNQHDK	1627	1654	3	NA	NA	L	24_3470_01_phospho	1	20240517_bbm1840_24-3470_Kelleher_Huang_01	834826	NA	NA
sp|O60293|ZC3H1_HUMAN	C[57.0215]QEIGVSLNELLNLNSNKTESK	1966	1987	3	NA	NA	L	24_3470_01_phospho	1	20240517_bbm1840_24-3470_Kelleher_Huang_01	5485854	NA	NA
sp|O60293|ZC3H1_HUMAN	LTEQLQATEK	871	880	2	NA	NA	L	24_3470_01_phospho	1	20240517_bbm1840_24-3470_Kelleher_Huang_01	22157682	NA	NA
sp|O60293|ZC3H1_HUMAN	QIQLELEC[57.0215]INKDEK	234	247	3	NA	NA	L	24_3470_01_phospho	1	20240517_bbm1840_24-3470_Kelleher_Huang_01	15968863	NA	NA
sp|O60293|ZC3H1_HUMAN	YKQIQLELEC[57.0215]INKDEK	232	247	3	NA	NA	L	24_3470_01_phospho	1	20240517_bbm1840_24-3470_Kelleher_Huang_01	11966061	NA	NA
sp|O60293|ZC3H1_HUMAN	C[57.0215]QSALAILQNALK	1494	1506	2	NA	NA	L	24_3470_01_phospho	1	20240517_bbm1840_24-3470_Kelleher_Huang_01	7.92314e+06	NA	NA
sp|O60293|ZC3H1_HUMAN	YKQIQLELEC[57.0215]INKDEK	232	247	4	NA	NA	L	24_3470_01_phospho	1	20240517_bbm1840_24-3470_Kelleher_Huang_01	9720545	NA	NA
sp|O60293|ZC3H1_HUMAN	TVISLPK	697	703	2	NA	NA	L	24_3470_01_phospho	1	20240517_bbm1840_24-3470_Kelleher_Huang_01	53182344	NA	NA
sp|O60293|ZC3H1_HUMAN	LLKEEIANR	780	788	2	NA	NA	L	24_3470_01_phospho	1	20240517_bbm1840_24-3470_Kelleher_Huang_01	5188023	NA	NA
sp|O60293|ZC3H1_HUMAN	LLKEEIANR	780	788	3	NA	NA	L	24_3470_01_phospho	1	20240517_bbm1840_24-3470_Kelleher_Huang_01	51458972	NA	NA
sp|O60293|ZC3H1_HUMAN	LLKEEIANREK	780	790	3	NA	NA	L	24_3470_01_phospho	1	20240517_bbm1840_24-3470_Kelleher_Huang_01	21324874	NA	NA
sp|O60293|ZC3H1_HUMAN	VKDGAKPLSLK	320	330	3	NA	NA	L	24_3470_01_phospho	1	20240517_bbm1840_24-3470_Kelleher_Huang_01	9775350	NA	NA
sp|O60293|ZC3H1_HUMAN	FYDPSNDNPSR	1542	1552	2	NA	NA	L	24_3470_01_phospho	1	20240517_bbm1840_24-3470_Kelleher_Huang_01	17318534	NA	NA
sp|O60293|ZC3H1_HUMAN	TFQAFELKPLR	295	305	2	NA	NA	L	24_3470_01_phospho	1	20240517_bbm1840_24-3470_Kelleher_Huang_01	26507420	NA	NA
sp|O60293|ZC3H1_HUMAN	HTDTANKEC[57.0215]INKLNK	1060	1074	4	NA	NA	L	24_3470_01_phospho	1	20240517_bbm1840_24-3470_Kelleher_Huang_01	27156712	NA	NA
sp|O60293|ZC3H1_HUMAN	TFQAFELKPLR	295	305	3	NA	NA	L	24_3470_01_phospho	1	20240517_bbm1840_24-3470_Kelleher_Huang_01	82860528	NA	NA
sp|O60293|ZC3H1_HUMAN	LALSSKEENVQEDPK	248	262	3	NA	NA	L	24_3470_01_phospho	1	20240517_bbm1840_24-3470_Kelleher_Huang_01	11545949	NA	NA
sp|O60293|ZC3H1_HUMAN	LLQHEWEESNVQILK	1877	1891	3	NA	NA	L	24_3470_01_phospho	1	20240517_bbm1840_24-3470_Kelleher_Huang_01	19018934	NA	NA
sp|O60293|ZC3H1_HUMAN	YNNLDLFR	1708	1715	2	NA	NA	L	24_3470_01_phospho	1	20240517_bbm1840_24-3470_Kelleher_Huang_01	12680792	NA	NA
sp|O60293|ZC3H1_HUMAN	LALSSKEENVQEDPKTLNFEDQTSTDNVSITK	248	279	4	NA	NA	L	24_3470_01_phospho	1	20240517_bbm1840_24-3470_Kelleher_Huang_01	10012398	NA	NA
sp|O60293|ZC3H1_HUMAN	LALSSKEENVQEDPKT[79.9663]LNFEDQTSTDNVSITK	248	279	4	NA	NA	L	24_3470_01_phospho	1	20240517_bbm1840_24-3470_Kelleher_Huang_01	3.56374e+06	LALS(0.0164)S(0.0164)KEENVQEDPKT(0.8992)LNFEDQT(0.0198)S(0.0135)T(0.0123)DNVS(0.0113)IT(0.0110)K	NA
sp|O60293|ZC3H1_HUMAN	SHLALDR	137	143	2	NA	NA	L	24_3470_01_phospho	1	20240517_bbm1840_24-3470_Kelleher_Huang_01	15857880	NA	NA
sp|O60293|ZC3H1_HUMAN	SHLALDRFR	137	145	3	NA	NA	L	24_3470_01_phospho	1	20240517_bbm1840_24-3470_Kelleher_Huang_01	35415532	NA	NA
sp|O60293|ZC3H1_HUMAN	LEYEYALK	972	979	2	NA	NA	L	24_3470_01_phospho	1	20240517_bbm1840_24-3470_Kelleher_Huang_01	5.60137e+06	NA	NA
sp|O60293|ZC3H1_HUMAN	KPISDNSFSSDEEQSTGPIK	1295	1314	3	NA	NA	L	24_3470_01_phospho	1	20240517_bbm1840_24-3470_Kelleher_Huang_01	2.86952e+06	NA	NA
sp|O60293|ZC3H1_HUMAN	KLQEQIHR	891	898	3	NA	NA	L	24_3470_01_phospho	1	20240517_bbm1840_24-3470_Kelleher_Huang_01	22742966	NA	NA
sp|O60293|ZC3H1_HUMAN	KPISDNSFS[79.9663]S[79.9663]DEEQSTGPIK	1295	1314	2	NA	NA	L	24_3470_01_phospho	1	20240517_bbm1840_24-3470_Kelleher_Huang_01	4.0791e+06	KPIS(0.0612)DNS(0.1455)FS(0.8528)S(0.8528)DEEQS(0.0455)T(0.0423)GPIK	NA
sp|O60293|ZC3H1_HUMAN	KPISDNSFS[79.9663]S[79.9663]DEEQSTGPIK	1295	1314	3	NA	NA	L	24_3470_01_phospho	1	20240517_bbm1840_24-3470_Kelleher_Huang_01	3970275	KPIS(0.0676)DNS(0.0761)FS(0.8783)S(0.8783)DEEQS(0.0498)T(0.0498)GPIK	NA
sp|O60293|ZC3H1_HUMAN	QNYSSKNENC[57.0215]VEETFEDLLLK	211	231	3	NA	NA	L	24_3470_01_phospho	1	20240517_bbm1840_24-3470_Kelleher_Huang_01	3.60577e+06	NA	NA
sp|O60293|ZC3H1_HUMAN	FDLTGTC[57.0215]NDDDC[57.0215]QWQHIQDYTLSR	1188	1211	3	NA	NA	L	24_3470_01_phospho	1	20240517_bbm1840_24-3470_Kelleher_Huang_01	23680782	NA	NA
sp|O60293|ZC3H1_HUMAN	FDLTGTC[57.0215]NDDDC[57.0215]QWQHIQDYTLSRK	1188	1212	4	NA	NA	L	24_3470_01_phospho	1	20240517_bbm1840_24-3470_Kelleher_Huang_01	8213396	NA	NA
sp|O60293|ZC3H1_HUMAN	YPIPFSSADYWSNYEFHNR	1824	1842	3	NA	NA	L	24_3470_01_phospho	1	20240517_bbm1840_24-3470_Kelleher_Huang_01	19254632	NA	NA
sp|O60293|ZC3H1_HUMAN	KIRDLSNQEEQYNR	474	487	4	NA	NA	L	24_3470_01_phospho	1	20240517_bbm1840_24-3470_Kelleher_Huang_01	4405747	NA	NA
sp|O60293|ZC3H1_HUMAN	RIS[79.9663]TSDILSEK	350	360	2	NA	NA	L	24_3470_01_phospho	1	20240517_bbm1840_24-3470_Kelleher_Huang_01	40102316	RIS(0.8895)T(0.0410)S(0.0352)DILS(0.0344)EK	NA
sp|O60293|ZC3H1_HUMAN	NKVQEFKFFTDLVNR	1801	1815	3	NA	NA	L	24_3470_01_phospho	1	20240517_bbm1840_24-3470_Kelleher_Huang_01	6.84276e+06	NA	NA
sp|O60293|ZC3H1_HUMAN	RIS[79.9663]TSDILSEKK	350	361	3	NA	NA	L	24_3470_01_phospho	1	20240517_bbm1840_24-3470_Kelleher_Huang_01	6.73215e+06	RIS(0.4531)T(0.4531)S(0.0783)DILS(0.0154)EKK	NA
sp|O60293|ZC3H1_HUMAN	VIFFYLSC[57.0215]VPK	1843	1853	2	NA	NA	L	24_3470_01_phospho	1	20240517_bbm1840_24-3470_Kelleher_Huang_01	22414318	NA	NA
sp|O60293|ZC3H1_HUMAN	RLQKLEYEYALK	968	979	3	NA	NA	L	24_3470_01_phospho	1	20240517_bbm1840_24-3470_Kelleher_Huang_01	5193445	NA	NA
sp|O60293|ZC3H1_HUMAN	EPFRS[79.9663]HPPSVR	108	118	3	NA	NA	L	24_3470_01_phospho	1	20240517_bbm1840_24-3470_Kelleher_Huang_01	6343517	EPFRS(0.9348)HPPS(0.0652)VR	NA
sp|O60293|ZC3H1_HUMAN	KLEQDRFGPNK	932	942	3	NA	NA	L	24_3470_01_phospho	1	20240517_bbm1840_24-3470_Kelleher_Huang_01	41003956	NA	NA
sp|O60293|ZC3H1_HUMAN	AC[57.0215]TDESLAVEER	1586	1597	2	NA	NA	L	24_3470_01_phospho	1	20240517_bbm1840_24-3470_Kelleher_Huang_01	11909641	NA	NA
sp|O60293|ZC3H1_HUMAN	LLALQSASK	376	384	2	NA	NA	L	24_3470_01_phospho	1	20240517_bbm1840_24-3470_Kelleher_Huang_01	21379434	NA	NA
sp|O60293|ZC3H1_HUMAN	SANDGIVAEYLK	1507	1518	2	NA	NA	L	24_3470_01_phospho	1	20240517_bbm1840_24-3470_Kelleher_Huang_01	18928498	NA	NA
sp|O60293|ZC3H1_HUMAN	LLALQSASKK	376	385	2	NA	NA	L	24_3470_01_phospho	1	20240517_bbm1840_24-3470_Kelleher_Huang_01	1.02267e+06	NA	NA
sp|O60293|ZC3H1_HUMAN	LLALQSASKK	376	385	3	NA	NA	L	24_3470_01_phospho	1	20240517_bbm1840_24-3470_Kelleher_Huang_01	12628408	NA	NA
sp|O60293|ZC3H1_HUMAN	LLALQS[79.9663]ASKK	376	385	2	NA	NA	L	24_3470_01_phospho	1	20240517_bbm1840_24-3470_Kelleher_Huang_01	4.54412e+06	LLALQS(0.8837)AS(0.1163)KK	NA
sp|O60293|ZC3H1_HUMAN	LPLC[57.0215]ASLWK	1935	1943	2	NA	NA	L	24_3470_01_phospho	1	20240517_bbm1840_24-3470_Kelleher_Huang_01	7.1694e+06	NA	NA
sp|O60293|ZC3H1_HUMAN	LPLC[57.0215]ASLWKDQLLFEASEGGK	1935	1955	3	NA	NA	L	24_3470_01_phospho	1	20240517_bbm1840_24-3470_Kelleher_Huang_01	26717148	NA	NA
sp|O60293|ZC3H1_HUMAN	KLGEDEEELSELQLR	361	375	2	NA	NA	L	24_3470_01_phospho	1	20240517_bbm1840_24-3470_Kelleher_Huang_01	2.93607e+06	NA	NA
sp|O60293|ZC3H1_HUMAN	KLGEDEEELSELQLR	361	375	3	NA	NA	L	24_3470_01_phospho	1	20240517_bbm1840_24-3470_Kelleher_Huang_01	59556680	NA	NA
sp|O60293|ZC3H1_HUMAN	NTVEKPELFLGLK	1075	1087	2	NA	NA	L	24_3470_01_phospho	1	20240517_bbm1840_24-3470_Kelleher_Huang_01	3.40381e+06	NA	NA
sp|O60293|ZC3H1_HUMAN	NTVEKPELFLGLK	1075	1087	3	NA	NA	L	24_3470_01_phospho	1	20240517_bbm1840_24-3470_Kelleher_Huang_01	42614164	NA	NA
sp|O60293|ZC3H1_HUMAN	YLLNIPGPIDIPSR	1716	1729	2	NA	NA	L	24_3470_01_phospho	1	20240517_bbm1840_24-3470_Kelleher_Huang_01	18725450	NA	NA
sp|O60293|ZC3H1_HUMAN	AFKPEETSSNSDPPS[79.9663]PPVLNNSHPVPR	641	667	4	NA	NA	L	24_3470_01_phospho	1	20240517_bbm1840_24-3470_Kelleher_Huang_01	3.86769e+06	AFKPEET(0.0189)S(0.0189)S(0.0189)NS(0.0189)DPPS(0.9019)PPVLNNS(0.0226)HPVPR	NA
sp|O60293|ZC3H1_HUMAN	DSSKEVAPEEKTQVK	280	294	3	NA	NA	L	24_3470_01_phospho	1	20240517_bbm1840_24-3470_Kelleher_Huang_01	16276896	NA	NA
sp|O60293|ZC3H1_HUMAN	TLNFEDQTSTDNVSITK	263	279	2	NA	NA	L	24_3470_01_phospho	1	20240517_bbm1840_24-3470_Kelleher_Huang_01	11592555	NA	NA
sp|O60293|ZC3H1_HUMAN	YLNQNEGEC[57.0215]SESLDSALNVLAR	1371	1392	2	NA	NA	L	24_3470_01_phospho	1	20240517_bbm1840_24-3470_Kelleher_Huang_01	8924066	NA	NA
sp|O60293|ZC3H1_HUMAN	T[79.9663]SSSSPANS[79.9663]DVEIDGIGR	801	818	2	NA	NA	L	24_3470_01_phospho	1	20240517_bbm1840_24-3470_Kelleher_Huang_01	2.68236e+06	T(0.3230)S(0.3230)S(0.3230)S(0.3230)S(0.3230)PANS(0.3851)DVEIDGIGR	NA
sp|O60318|GANP_HUMAN	TIQDVFK	341	347	2	NA	NA	L	24_3470_01_phospho	1	20240517_bbm1840_24-3470_Kelleher_Huang_01	3707484	NA	NA
sp|O60318|GANP_HUMAN	SSADQEEPLPHELRPLPVLSR	679	699	4	NA	NA	L	24_3470_01_phospho	1	20240517_bbm1840_24-3470_Kelleher_Huang_01	11886433	NA	NA
sp|O60318|GANP_HUMAN	ETLQELQC[57.0215]FC[57.0215]K	1231	1241	2	NA	NA	L	24_3470_01_phospho	1	20240517_bbm1840_24-3470_Kelleher_Huang_01	1.25953e+06	NA	NA
sp|O60318|GANP_HUMAN	QTQPVLQSQVENLLHR	1701	1716	3	NA	NA	L	24_3470_01_phospho	1	20240517_bbm1840_24-3470_Kelleher_Huang_01	5.72478e+06	NA	NA
sp|O60318|GANP_HUMAN	ILANWLK	1380	1386	2	NA	NA	L	24_3470_01_phospho	1	20240517_bbm1840_24-3470_Kelleher_Huang_01	4648806	NA	NA
sp|O60318|GANP_HUMAN	SQLSVFEVVPGTDQVDHAAAVK	653	674	3	NA	NA	L	24_3470_01_phospho	1	20240517_bbm1840_24-3470_Kelleher_Huang_01	3.17901e+06	NA	NA
sp|O60318|GANP_HUMAN	AFPAAPC[57.0215]C[57.0215]VDVSDRLR	1262	1277	3	NA	NA	L	24_3470_01_phospho	1	20240517_bbm1840_24-3470_Kelleher_Huang_01	3506675	NA	NA
sp|O60318|GANP_HUMAN	SAFLEPEGLSK	937	947	2	NA	NA	L	24_3470_01_phospho	1	20240517_bbm1840_24-3470_Kelleher_Huang_01	2.66526e+06	NA	NA
sp|O60333|KIF1B_HUMAN	EKTPSAETPSEPVDWTFAQR	645	664	3	NA	NA	L	24_3470_01_phospho	1	20240517_bbm1840_24-3470_Kelleher_Huang_01	2447792	NA	NA
sp|O60333|KIF1B_HUMAN	IIAELNETWEEKLR	483	496	3	NA	NA	L	24_3470_01_phospho	1	20240517_bbm1840_24-3470_Kelleher_Huang_01	3.86258e+06	NA	NA
sp|O60333|KIF1B_HUMAN	RQDIVLSGAHIKEEHC[57.0215]IFR	566	584	5	NA	NA	L	24_3470_01_phospho	1	20240517_bbm1840_24-3470_Kelleher_Huang_01	6.31215e+06	NA	NA
sp|O60333|KIF1B_HUMAN	SLTTLGK	274	280	2	NA	NA	L	24_3470_01_phospho	1	20240517_bbm1840_24-3470_Kelleher_Huang_01	5848399	NA	NA
sp|O60333|KIF1B_HUMAN	SFSFDYSYWSHTSPEDPC[57.0215]FASQNR	49	72	3	NA	NA	L	24_3470_01_phospho	1	20240517_bbm1840_24-3470_Kelleher_Huang_01	4.00643e+06	NA	NA
sp|O60333|KIF1B_HUMAN	ISLVDLAGSERADSTGAK	244	261	3	NA	NA	L	24_3470_01_phospho	1	20240517_bbm1840_24-3470_Kelleher_Huang_01	1.15282e+06	NA	NA
sp|O60333|KIF1B_HUMAN	DSVLTWLLR	308	316	2	NA	NA	L	24_3470_01_phospho	1	20240517_bbm1840_24-3470_Kelleher_Huang_01	1735775	NA	NA
sp|O60333|KIF1B_HUMAN	VSQPVQLR	612	619	2	NA	NA	L	24_3470_01_phospho	1	20240517_bbm1840_24-3470_Kelleher_Huang_01	5838460	NA	NA
sp|O60341|KDM1A_HUMAN	LFFAGEHTIR	796	805	3	NA	NA	L	24_3470_01_phospho	1	20240517_bbm1840_24-3470_Kelleher_Huang_01	3.87557e+06	NA	NA
sp|O60341|KDM1A_HUMAN	HGLINFGIYKR	259	269	3	NA	NA	L	24_3470_01_phospho	1	20240517_bbm1840_24-3470_Kelleher_Huang_01	1.6063e+06	NA	NA
sp|O60427|FADS1_HUMAN	YFTWDEVAQR	19	28	2	NA	NA	L	24_3470_01_phospho	1	20240517_bbm1840_24-3470_Kelleher_Huang_01	2862042	NA	NA
sp|O60427|FADS1_HUMAN	VISHYAGQDATDPFVAFHINK	58	78	4	NA	NA	L	24_3470_01_phospho	1	20240517_bbm1840_24-3470_Kelleher_Huang_01	5.00365e+06	NA	NA
sp|O60427|FADS1_HUMAN	KKWVDLAWMITFYVR	291	305	3	NA	NA	L	24_3470_01_phospho	1	20240517_bbm1840_24-3470_Kelleher_Huang_01	4.63781e+06	NA	NA
sp|O60503|ADCY9_HUMAN	LGQSVVADQLK	554	564	2	NA	NA	L	24_3470_01_phospho	1	20240517_bbm1840_24-3470_Kelleher_Huang_01	5730575	NA	NA
sp|O60503|ADCY9_HUMAN	AIEKDDC[57.0215]DETGIEEANELTK	1327	1346	3	NA	NA	L	24_3470_01_phospho	1	20240517_bbm1840_24-3470_Kelleher_Huang_01	2.86121e+06	NA	NA
sp|O60503|ADCY9_HUMAN	NIIPYHVAEQLK	1034	1045	3	NA	NA	L	24_3470_01_phospho	1	20240517_bbm1840_24-3470_Kelleher_Huang_01	7.81916e+06	NA	NA
sp|O60503|ADCY9_HUMAN	GQGTASSGNVSDLAQTVK	605	622	2	NA	NA	L	24_3470_01_phospho	1	20240517_bbm1840_24-3470_Kelleher_Huang_01	6676992	NA	NA
sp|O60503|ADCY9_HUMAN	GRWAGVSLDQSALLPLR	700	716	3	NA	NA	L	24_3470_01_phospho	1	20240517_bbm1840_24-3470_Kelleher_Huang_01	1.2747e+06	NA	NA
sp|O60508|PRP17_HUMAN	SYLHIPQDVGVNLR	253	266	3	NA	NA	L	24_3470_01_phospho	1	20240517_bbm1840_24-3470_Kelleher_Huang_01	5.86396e+06	NA	NA
sp|O60508|PRP17_HUMAN	FKENDASNIDGFLGPWAK	181	198	3	NA	NA	L	24_3470_01_phospho	1	20240517_bbm1840_24-3470_Kelleher_Huang_01	3.35692e+06	NA	NA
sp|O60518|RNBP6_HUMAN	n[42.0106]AATASAGVPATVSEKQEFYQLLK	2	24	3	NA	NA	L	24_3470_01_phospho	1	20240517_bbm1840_24-3470_Kelleher_Huang_01	1.52198e+06	NA	NA
sp|O60551|NMT2_HUMAN	ELINTYLK	353	360	2	NA	NA	L	24_3470_01_phospho	1	20240517_bbm1840_24-3470_Kelleher_Huang_01	3.68987e+06	NA	NA
sp|O60551|NMT2_HUMAN	YQFWDTQPVPK	119	129	2	NA	NA	L	24_3470_01_phospho	1	20240517_bbm1840_24-3470_Kelleher_Huang_01	4.78599e+06	NA	NA
sp|O60551|NMT2_HUMAN	LVGFISAIPANIR	224	236	2	NA	NA	L	24_3470_01_phospho	1	20240517_bbm1840_24-3470_Kelleher_Huang_01	1626554	NA	NA
sp|O60563|CCNT1_HUMAN	WLSSQPS[79.9663]FKLEPTQGHR	334	350	3	NA	NA	L	24_3470_01_phospho	1	20240517_bbm1840_24-3470_Kelleher_Huang_01	9430594	WLS(0.0983)S(0.1903)QPS(0.6875)FKLEPT(0.0239)QGHR	NA
sp|O60563|CCNT1_HUMAN	FGVDPDKELSYR	27	38	3	NA	NA	L	24_3470_01_phospho	1	20240517_bbm1840_24-3470_Kelleher_Huang_01	16542151	NA	NA
sp|O60563|CCNT1_HUMAN	VAHTC[57.0215]LHPQESLPDTR	107	122	4	NA	NA	L	24_3470_01_phospho	1	20240517_bbm1840_24-3470_Kelleher_Huang_01	7.97739e+06	NA	NA
sp|O60563|CCNT1_HUMAN	SGNTDKPRPPPLPSEPPPPLPPLPK	702	726	4	NA	NA	L	24_3470_01_phospho	1	20240517_bbm1840_24-3470_Kelleher_Huang_01	4840626	NA	NA
sp|O60563|CCNT1_HUMAN	RFGVDPDKELSYR	26	38	3	NA	NA	L	24_3470_01_phospho	1	20240517_bbm1840_24-3470_Kelleher_Huang_01	4300839	NA	NA
sp|O60563|CCNT1_HUMAN	GPSEETGGAVFDHPAK	575	590	3	NA	NA	L	24_3470_01_phospho	1	20240517_bbm1840_24-3470_Kelleher_Huang_01	3.79278e+06	NA	NA
sp|O60563|CCNT1_HUMAN	SQYAYAAQNLLSHHDSHSSVILK	416	438	4	NA	NA	L	24_3470_01_phospho	1	20240517_bbm1840_24-3470_Kelleher_Huang_01	11755152	NA	NA
sp|O60563|CCNT1_HUMAN	KRGPSEETGGAVFDHPAK	573	590	4	NA	NA	L	24_3470_01_phospho	1	20240517_bbm1840_24-3470_Kelleher_Huang_01	12275839	NA	NA
sp|O60563|CCNT1_HUMAN	KRGPSEETGGAVFDHPAK	573	590	5	NA	NA	L	24_3470_01_phospho	1	20240517_bbm1840_24-3470_Kelleher_Huang_01	5.63084e+06	NA	NA
sp|O60563|CCNT1_HUMAN	IKVHAAADKHNSVEDSVTK	484	502	4	NA	NA	L	24_3470_01_phospho	1	20240517_bbm1840_24-3470_Kelleher_Huang_01	7928679	NA	NA
sp|O60563|CCNT1_HUMAN	IPVAGGDKAASSKPEEIK	464	481	3	NA	NA	L	24_3470_01_phospho	1	20240517_bbm1840_24-3470_Kelleher_Huang_01	1.63614e+06	NA	NA
sp|O60563|CCNT1_HUMAN	TSENLALTGVDHSLPQDGSNAFISQK	351	376	3	NA	NA	L	24_3470_01_phospho	1	20240517_bbm1840_24-3470_Kelleher_Huang_01	9782874	NA	NA
sp|O60563|CCNT1_HUMAN	TSENLALTGVDHS[79.9663]LPQDGSNAFISQK	351	376	3	NA	NA	L	24_3470_01_phospho	1	20240517_bbm1840_24-3470_Kelleher_Huang_01	5287596	T(0.0187)S(0.0187)ENLALT(0.1687)GVDHS(0.7624)LPQDGS(0.0171)NAFIS(0.0143)QK	NA
sp|O60566|BUB1B_HUMAN	AFEYEIR	61	67	2	NA	NA	L	24_3470_01_phospho	1	20240517_bbm1840_24-3470_Kelleher_Huang_01	1.74109e+06	NA	NA
sp|O60566|BUB1B_HUMAN	RPLAVLK	556	562	2	NA	NA	L	24_3470_01_phospho	1	20240517_bbm1840_24-3470_Kelleher_Huang_01	2.06863e+06	NA	NA
sp|O60566|BUB1B_HUMAN	FLNLWLK	121	127	2	NA	NA	L	24_3470_01_phospho	1	20240517_bbm1840_24-3470_Kelleher_Huang_01	3.7923e+06	NA	NA
sp|O60573|IF4E2_HUMAN	FQEDIISIWNK	175	185	2	NA	NA	L	24_3470_01_phospho	1	20240517_bbm1840_24-3470_Kelleher_Huang_01	3.02431e+06	NA	NA
sp|O60573|IF4E2_HUMAN	KAVVPGPAEHPLQYNYTFWYSR	45	66	4	NA	NA	L	24_3470_01_phospho	1	20240517_bbm1840_24-3470_Kelleher_Huang_01	5797917	NA	NA
sp|O60573|IF4E2_HUMAN	AVVPGPAEHPLQYNYTFWYSR	46	66	3	NA	NA	L	24_3470_01_phospho	1	20240517_bbm1840_24-3470_Kelleher_Huang_01	9232882	NA	NA
sp|O60573|IF4E2_HUMAN	QIGTFASVEQFWR	84	96	2	NA	NA	L	24_3470_01_phospho	1	20240517_bbm1840_24-3470_Kelleher_Huang_01	5061069	NA	NA
sp|O60573|IF4E2_HUMAN	LLFQNLWKPR	232	241	3	NA	NA	L	24_3470_01_phospho	1	20240517_bbm1840_24-3470_Kelleher_Huang_01	23269040	NA	NA
sp|O60674|JAK2_HUMAN	IGDFGLTK	992	999	2	NA	NA	L	24_3470_01_phospho	1	20240517_bbm1840_24-3470_Kelleher_Huang_01	4.0898e+06	NA	NA
sp|O60674|JAK2_HUMAN	NILLIREEDRK	678	688	3	NA	NA	L	24_3470_01_phospho	1	20240517_bbm1840_24-3470_Kelleher_Huang_01	3.30158e+06	NA	NA
sp|O60674|JAK2_HUMAN	LSDPGISITVLPK	697	709	2	NA	NA	L	24_3470_01_phospho	1	20240517_bbm1840_24-3470_Kelleher_Huang_01	2.297e+06	NA	NA
sp|O60674|JAK2_HUMAN	EALSFVSLIDGYYR	361	374	2	NA	NA	L	24_3470_01_phospho	1	20240517_bbm1840_24-3470_Kelleher_Huang_01	1.81394e+06	NA	NA
sp|O60674|JAK2_HUMAN	FLQQLGK	851	857	2	NA	NA	L	24_3470_01_phospho	1	20240517_bbm1840_24-3470_Kelleher_Huang_01	4343264	NA	NA
sp|O60674|JAK2_HUMAN	IGALGFSGAFEDRDPTQFEER	827	847	3	NA	NA	L	24_3470_01_phospho	1	20240517_bbm1840_24-3470_Kelleher_Huang_01	5.02946e+06	NA	NA
sp|O60674|JAK2_HUMAN	SDNIIFQFTK	488	497	2	NA	NA	L	24_3470_01_phospho	1	20240517_bbm1840_24-3470_Kelleher_Huang_01	5.15543e+06	NA	NA
sp|O60674|JAK2_HUMAN	EVGDYGQLHETEVLLK	566	581	3	NA	NA	L	24_3470_01_phospho	1	20240517_bbm1840_24-3470_Kelleher_Huang_01	2.89865e+06	NA	NA
sp|O60716|CTND1_HUMAN	SQSSHSYDDSTLPLIDR	859	875	3	NA	NA	L	24_3470_01_phospho	1	20240517_bbm1840_24-3470_Kelleher_Huang_01	18365844	NA	NA
sp|O60716|CTND1_HUMAN	SQSSHSYDDS[79.9663]TLPLIDR	859	875	3	NA	NA	L	24_3470_01_phospho	1	20240517_bbm1840_24-3470_Kelleher_Huang_01	14670587	S(0.0157)QS(0.0247)S(0.0247)HS(0.0247)Y(0.0247)DDS(0.4428)T(0.4428)LPLIDR	NA
sp|O60716|CTND1_HUMAN	SQSSHSYDDS[79.9663]TLPLIDRNQK	859	878	3	NA	NA	L	24_3470_01_phospho	1	20240517_bbm1840_24-3470_Kelleher_Huang_01	2418560	S(0.0207)QS(0.0429)S(0.0429)HS(0.0429)Y(0.0761)DDS(0.3872)T(0.3872)LPLIDRNQK	NA
sp|O60716|CTND1_HUMAN	NLSYQVHR	585	592	2	NA	NA	L	24_3470_01_phospho	1	20240517_bbm1840_24-3470_Kelleher_Huang_01	18659388	NA	NA
sp|O60716|CTND1_HUMAN	HYEDGYPGGSDNYGSLSR	216	233	3	NA	NA	L	24_3470_01_phospho	1	20240517_bbm1840_24-3470_Kelleher_Huang_01	4.58903e+06	NA	NA
sp|O60716|CTND1_HUMAN	HYEDGYPGGSDNYGS[79.9663]LSR	216	233	2	NA	NA	L	24_3470_01_phospho	1	20240517_bbm1840_24-3470_Kelleher_Huang_01	11039058	HY(0.0160)EDGY(0.0214)PGGS(0.0383)DNY(0.1403)GS(0.7591)LS(0.0248)R	NA
sp|O60716|CTND1_HUMAN	HYEDGYPGGSDNYGS[79.9663]LSR	216	233	3	NA	NA	L	24_3470_01_phospho	1	20240517_bbm1840_24-3470_Kelleher_Huang_01	19523946	HY(0.0129)EDGY(0.0138)PGGS(0.0439)DNY(0.0439)GS(0.8609)LS(0.0245)R	NA
sp|O60716|CTND1_HUMAN	GYELLFQPEVVR	655	666	2	NA	NA	L	24_3470_01_phospho	1	20240517_bbm1840_24-3470_Kelleher_Huang_01	87527912	NA	NA
sp|O60716|CTND1_HUMAN	FHPEPYGLEDDQR	275	287	2	NA	NA	L	24_3470_01_phospho	1	20240517_bbm1840_24-3470_Kelleher_Huang_01	2501351	NA	NA
sp|O60716|CTND1_HUMAN	FHPEPYGLEDDQR	275	287	3	NA	NA	L	24_3470_01_phospho	1	20240517_bbm1840_24-3470_Kelleher_Huang_01	30458040	NA	NA
sp|O60716|CTND1_HUMAN	VGGSSVDLHR	265	274	2	NA	NA	L	24_3470_01_phospho	1	20240517_bbm1840_24-3470_Kelleher_Huang_01	2.25771e+06	NA	NA
sp|O60716|CTND1_HUMAN	ESKTPAILEASAGAIQNLC[57.0215]AGR	674	695	3	NA	NA	L	24_3470_01_phospho	1	20240517_bbm1840_24-3470_Kelleher_Huang_01	9769343	NA	NA
sp|O60716|CTND1_HUMAN	VGGSS[79.9663]VDLHR	265	274	2	NA	NA	L	24_3470_01_phospho	1	20240517_bbm1840_24-3470_Kelleher_Huang_01	3.0445e+06	VGGS(0.3173)S(0.6827)VDLHR	NA
sp|O60716|CTND1_HUMAN	VGGS[79.9663]SVDLHR	265	274	2	NA	NA	L	24_3470_01_phospho	1	20240517_bbm1840_24-3470_Kelleher_Huang_01	34602796	VGGS(0.9160)S(0.0840)VDLHR	NA
sp|O60716|CTND1_HUMAN	VGGS[79.9663]S[79.9663]VDLHR	265	274	2	NA	NA	L	24_3470_01_phospho	1	20240517_bbm1840_24-3470_Kelleher_Huang_01	10550661	VGGS(1.0000)S(1.0000)VDLHR	NA
sp|O60716|CTND1_HUMAN	IYISLLK	667	673	2	NA	NA	L	24_3470_01_phospho	1	20240517_bbm1840_24-3470_Kelleher_Huang_01	58008004	NA	NA
sp|O60716|CTND1_HUMAN	IYISLLKESK	667	676	2	NA	NA	L	24_3470_01_phospho	1	20240517_bbm1840_24-3470_Kelleher_Huang_01	1.38178e+06	NA	NA
sp|O60716|CTND1_HUMAN	IYISLLKESK	667	676	3	NA	NA	L	24_3470_01_phospho	1	20240517_bbm1840_24-3470_Kelleher_Huang_01	8209212	NA	NA
sp|O60716|CTND1_HUMAN	AAALVLQTIWGYK	821	833	2	NA	NA	L	24_3470_01_phospho	1	20240517_bbm1840_24-3470_Kelleher_Huang_01	37368712	NA	NA
sp|O60716|CTND1_HUMAN	HIEWESVLTNTAGC[57.0215]LR	520	535	2	NA	NA	L	24_3470_01_phospho	1	20240517_bbm1840_24-3470_Kelleher_Huang_01	4773127	NA	NA
sp|O60716|CTND1_HUMAN	HIEWESVLTNTAGC[57.0215]LR	520	535	3	NA	NA	L	24_3470_01_phospho	1	20240517_bbm1840_24-3470_Kelleher_Huang_01	100939776	NA	NA
sp|O60716|CTND1_HUMAN	GGPPPPNWR	356	364	2	NA	NA	L	24_3470_01_phospho	1	20240517_bbm1840_24-3470_Kelleher_Huang_01	21882384	NA	NA
sp|O60716|CTND1_HUMAN	AAALVLQTIWGYKELR	821	836	3	NA	NA	L	24_3470_01_phospho	1	20240517_bbm1840_24-3470_Kelleher_Huang_01	32645684	NA	NA
sp|O60716|CTND1_HUMAN	GGPPPPNWRQPELPEVIAMLGFR	356	378	3	NA	NA	L	24_3470_01_phospho	1	20240517_bbm1840_24-3470_Kelleher_Huang_01	696948	NA	NA
sp|O60716|CTND1_HUMAN	LRETQGIEK	796	804	2	NA	NA	L	24_3470_01_phospho	1	20240517_bbm1840_24-3470_Kelleher_Huang_01	7.41587e+06	NA	NA
sp|O60716|CTND1_HUMAN	TPAILEASAGAIQNLC[57.0215]AGR	677	695	2	NA	NA	L	24_3470_01_phospho	1	20240517_bbm1840_24-3470_Kelleher_Huang_01	33492602	NA	NA
sp|O60716|CTND1_HUMAN	TPAILEASAGAIQNLC[57.0215]AGR	677	695	3	NA	NA	L	24_3470_01_phospho	1	20240517_bbm1840_24-3470_Kelleher_Huang_01	52611040	NA	NA
sp|O60716|CTND1_HUMAN	DMDLTEVITGTLWNLSSHDSIK	465	486	2	NA	NA	L	24_3470_01_phospho	1	20240517_bbm1840_24-3470_Kelleher_Huang_01	496746	NA	NA
sp|O60716|CTND1_HUMAN	DMDLTEVITGTLWNLSSHDSIK	465	486	3	NA	NA	L	24_3470_01_phospho	1	20240517_bbm1840_24-3470_Kelleher_Huang_01	4960026	NA	NA
sp|O60716|CTND1_HUMAN	DM[15.9949]DLTEVITGTLWNLSSHDSIK	465	486	3	NA	NA	L	24_3470_01_phospho	1	20240517_bbm1840_24-3470_Kelleher_Huang_01	2.06077e+06	NA	DM(1.0000)DLTEVITGTLWNLSSHDSIK
sp|O60716|CTND1_HUMAN	SLDNNYSTPNER	899	910	2	NA	NA	L	24_3470_01_phospho	1	20240517_bbm1840_24-3470_Kelleher_Huang_01	8577900	NA	NA
sp|O60716|CTND1_HUMAN	ALSAIADLLTNEHER	711	725	2	NA	NA	L	24_3470_01_phospho	1	20240517_bbm1840_24-3470_Kelleher_Huang_01	12669351	NA	NA
sp|O60716|CTND1_HUMAN	SLDNNYSTPNERGDHNRT[79.9663]LDR	899	919	4	NA	NA	L	24_3470_01_phospho	1	20240517_bbm1840_24-3470_Kelleher_Huang_01	12658169	S(0.0188)LDNNY(0.0210)S(0.0321)T(0.0401)PNERGDHNRT(0.8880)LDR	NA
sp|O60716|CTND1_HUMAN	ALSAIADLLTNEHER	711	725	3	NA	NA	L	24_3470_01_phospho	1	20240517_bbm1840_24-3470_Kelleher_Huang_01	136818480	NA	NA
sp|O60716|CTND1_HUMAN	NFHYPPDGYSR	205	215	3	NA	NA	L	24_3470_01_phospho	1	20240517_bbm1840_24-3470_Kelleher_Huang_01	4.88375e+06	NA	NA
sp|O60716|CTND1_HUMAN	EVHLGAC[57.0215]GALK	423	433	3	NA	NA	L	24_3470_01_phospho	1	20240517_bbm1840_24-3470_Kelleher_Huang_01	20688616	NA	NA
sp|O60716|CTND1_HUMAN	NC[57.0215]DGVPALVR	449	458	2	NA	NA	L	24_3470_01_phospho	1	20240517_bbm1840_24-3470_Kelleher_Huang_01	44652756	NA	NA
sp|O60716|CTND1_HUMAN	EIPQAER	593	599	2	NA	NA	L	24_3470_01_phospho	1	20240517_bbm1840_24-3470_Kelleher_Huang_01	44660032	NA	NA
sp|O60716|CTND1_HUMAN	FSDLKLNGPQDHSHLLYSTIPR	80	101	4	NA	NA	L	24_3470_01_phospho	1	20240517_bbm1840_24-3470_Kelleher_Huang_01	4.62371e+06	NA	NA
sp|O60716|CTND1_HUMAN	FSDLKLNGPQDHSHLLYS[79.9663]TIPR	80	101	4	NA	NA	L	24_3470_01_phospho	1	20240517_bbm1840_24-3470_Kelleher_Huang_01	14017871	FS(0.0147)DLKLNGPQDHS(0.0141)HLLY(0.0500)S(0.4606)T(0.4606)IPR	NA
sp|O60716|CTND1_HUMAN	EIPQAERYQEAAPNVANNTGPHAASC[57.0215]FGAK	593	622	4	NA	NA	L	24_3470_01_phospho	1	20240517_bbm1840_24-3470_Kelleher_Huang_01	8089761	NA	NA
sp|O60716|CTND1_HUMAN	KPIEDPANDTVDFPK	634	648	3	NA	NA	L	24_3470_01_phospho	1	20240517_bbm1840_24-3470_Kelleher_Huang_01	6746018	NA	NA
sp|O60716|CTND1_HUMAN	KSDFQVNLNNASR	846	858	3	NA	NA	L	24_3470_01_phospho	1	20240517_bbm1840_24-3470_Kelleher_Huang_01	13455755	NA	NA
sp|O60716|CTND1_HUMAN	HAIPNLVK	750	757	2	NA	NA	L	24_3470_01_phospho	1	20240517_bbm1840_24-3470_Kelleher_Huang_01	88992504	NA	NA
sp|O60716|CTND1_HUMAN	GKKPIEDPANDTVDFPK	632	648	3	NA	NA	L	24_3470_01_phospho	1	20240517_bbm1840_24-3470_Kelleher_Huang_01	17238550	NA	NA
sp|O60716|CTND1_HUMAN	SNAAAYLQHLC[57.0215]YR	384	396	2	NA	NA	L	24_3470_01_phospho	1	20240517_bbm1840_24-3470_Kelleher_Huang_01	13499913	NA	NA
sp|O60716|CTND1_HUMAN	SNAAAYLQHLC[57.0215]YR	384	396	3	NA	NA	L	24_3470_01_phospho	1	20240517_bbm1840_24-3470_Kelleher_Huang_01	17392430	NA	NA
sp|O60716|CTND1_HUMAN	SNAAAYLQHLC[57.0215]YRNDK	384	399	3	NA	NA	L	24_3470_01_phospho	1	20240517_bbm1840_24-3470_Kelleher_Huang_01	9998125	NA	NA
sp|O60716|CTND1_HUMAN	QPELPEVIAMLGFR	365	378	2	NA	NA	L	24_3470_01_phospho	1	20240517_bbm1840_24-3470_Kelleher_Huang_01	1.4604e+06	NA	NA
sp|O60716|CTND1_HUMAN	SNAAAYLQHLC[57.0215]YRNDKVK	384	401	3	NA	NA	L	24_3470_01_phospho	1	20240517_bbm1840_24-3470_Kelleher_Huang_01	3996676	NA	NA
sp|O60716|CTND1_HUMAN	SNAAAYLQHLC[57.0215]YRNDKVK	384	401	4	NA	NA	L	24_3470_01_phospho	1	20240517_bbm1840_24-3470_Kelleher_Huang_01	12302711	NA	NA
sp|O60716|CTND1_HUMAN	SDFQVNLNNASR	847	858	2	NA	NA	L	24_3470_01_phospho	1	20240517_bbm1840_24-3470_Kelleher_Huang_01	33721940	NA	NA
sp|O60716|CTND1_HUMAN	DQDNKIAIK	440	448	2	NA	NA	L	24_3470_01_phospho	1	20240517_bbm1840_24-3470_Kelleher_Huang_01	4063517	NA	NA
sp|O60716|CTND1_HUMAN	QKFSDLKLNGPQDHSHLLYSTIPR	78	101	5	NA	NA	L	24_3470_01_phospho	1	20240517_bbm1840_24-3470_Kelleher_Huang_01	4743477	NA	NA
sp|O60716|CTND1_HUMAN	YQEAAPNVANNT[79.9663]GPHAASC[57.0215]FGAK	600	622	3	NA	NA	L	24_3470_01_phospho	1	20240517_bbm1840_24-3470_Kelleher_Huang_01	3.38418e+06	Y(0.0552)QEAAPNVANNT(0.8542)GPHAAS(0.0906)CFGAK	NA
sp|O60716|CTND1_HUMAN	NLAVDAR	736	742	2	NA	NA	L	24_3470_01_phospho	1	20240517_bbm1840_24-3470_Kelleher_Huang_01	58496204	NA	NA
sp|O60716|CTND1_HUMAN	LKGIPVLVGLLDHPKK	407	422	4	NA	NA	L	24_3470_01_phospho	1	20240517_bbm1840_24-3470_Kelleher_Huang_01	11750023	NA	NA
sp|O60716|CTND1_HUMAN	NISFGRDQDNK	434	444	3	NA	NA	L	24_3470_01_phospho	1	20240517_bbm1840_24-3470_Kelleher_Huang_01	12702809	NA	NA
sp|O60716|CTND1_HUMAN	NISFGRDQDNKIAIK	434	448	3	NA	NA	L	24_3470_01_phospho	1	20240517_bbm1840_24-3470_Kelleher_Huang_01	24570090	NA	NA
sp|O60716|CTND1_HUMAN	APSRQDVYGPQPQVR	250	264	3	NA	NA	L	24_3470_01_phospho	1	20240517_bbm1840_24-3470_Kelleher_Huang_01	15711288	NA	NA
sp|O60716|CTND1_HUMAN	GIPVLVGLLDHPK	409	421	2	NA	NA	L	24_3470_01_phospho	1	20240517_bbm1840_24-3470_Kelleher_Huang_01	3426240	NA	NA
sp|O60716|CTND1_HUMAN	GIPVLVGLLDHPK	409	421	3	NA	NA	L	24_3470_01_phospho	1	20240517_bbm1840_24-3470_Kelleher_Huang_01	19921040	NA	NA
sp|O60716|CTND1_HUMAN	GIPVLVGLLDHPKK	409	422	3	NA	NA	L	24_3470_01_phospho	1	20240517_bbm1840_24-3470_Kelleher_Huang_01	15983091	NA	NA
sp|O60716|CTND1_HUMAN	GIPVLVGLLDHPKKEVHLGAC[57.0215]GALK	409	433	4	NA	NA	L	24_3470_01_phospho	1	20240517_bbm1840_24-3470_Kelleher_Huang_01	4983046	NA	NA
sp|O60716|CTND1_HUMAN	LVENC[57.0215]VC[57.0215]LLR	575	584	2	NA	NA	L	24_3470_01_phospho	1	20240517_bbm1840_24-3470_Kelleher_Huang_01	16433043	NA	NA
sp|O60716|CTND1_HUMAN	GIPVLVGLLDHPKKEVHLGAC[57.0215]GALK	409	433	5	NA	NA	L	24_3470_01_phospho	1	20240517_bbm1840_24-3470_Kelleher_Huang_01	19318986	NA	NA
sp|O60716|CTND1_HUMAN	EQEAQFEK	18	25	2	NA	NA	L	24_3470_01_phospho	1	20240517_bbm1840_24-3470_Kelleher_Huang_01	6.29322e+06	NA	NA
sp|O60716|CTND1_HUMAN	APS[79.9663]RQDVYGPQPQVR	250	264	3	NA	NA	L	24_3470_01_phospho	1	20240517_bbm1840_24-3470_Kelleher_Huang_01	3.01894e+06	APS(0.7567)RQDVY(0.2433)GPQPQVR	NA
sp|O60716|CTND1_HUMAN	QDVYGPQPQVR	254	264	2	NA	NA	L	24_3470_01_phospho	1	20240517_bbm1840_24-3470_Kelleher_Huang_01	6132789	NA	NA
sp|O60716|CTND1_HUMAN	FVGDADLER	69	77	2	NA	NA	L	24_3470_01_phospho	1	20240517_bbm1840_24-3470_Kelleher_Huang_01	57866116	NA	NA
sp|O60716|CTND1_HUMAN	FVGDADLERQK	69	79	3	NA	NA	L	24_3470_01_phospho	1	20240517_bbm1840_24-3470_Kelleher_Huang_01	3.45978e+06	NA	NA
sp|O60716|CTND1_HUMAN	GSLAS[79.9663]LDS[79.9663]LRK	345	355	2	NA	NA	L	24_3470_01_phospho	1	20240517_bbm1840_24-3470_Kelleher_Huang_01	13734841	GS(0.3594)LAS(0.8198)LDS(0.8209)LRK	NA
sp|O60725|ICMT_HUMAN	VPTGLPFIK	270	278	2	NA	NA	L	24_3470_01_phospho	1	20240517_bbm1840_24-3470_Kelleher_Huang_01	16436520	NA	NA
sp|O60725|ICMT_HUMAN	RVPTGLPFIK	269	278	2	NA	NA	L	24_3470_01_phospho	1	20240517_bbm1840_24-3470_Kelleher_Huang_01	20276892	NA	NA
sp|O60762|DPM1_HUMAN	GANFLTQILLRPGASDLTGSFR	167	188	3	NA	NA	L	24_3470_01_phospho	1	20240517_bbm1840_24-3470_Kelleher_Huang_01	25530506	NA	NA
sp|O60762|DPM1_HUMAN	LGGNEIVSFLK	241	251	2	NA	NA	L	24_3470_01_phospho	1	20240517_bbm1840_24-3470_Kelleher_Huang_01	31307644	NA	NA
sp|O60762|DPM1_HUMAN	KQKEGNFDIVSGTR	134	147	3	NA	NA	L	24_3470_01_phospho	1	20240517_bbm1840_24-3470_Kelleher_Huang_01	2.80075e+06	NA	NA
sp|O60762|DPM1_HUMAN	EGNFDIVSGTR	137	147	2	NA	NA	L	24_3470_01_phospho	1	20240517_bbm1840_24-3470_Kelleher_Huang_01	10224944	NA	NA
sp|O60762|DPM1_HUMAN	QLNYTIGEVPISFVDRVYGESK	219	240	3	NA	NA	L	24_3470_01_phospho	1	20240517_bbm1840_24-3470_Kelleher_Huang_01	5470504	NA	NA
sp|O60762|DPM1_HUMAN	FIPEFIR	127	133	2	NA	NA	L	24_3470_01_phospho	1	20240517_bbm1840_24-3470_Kelleher_Huang_01	15207939	NA	NA
sp|O60762|DPM1_HUMAN	FIPEFIRK	127	134	2	NA	NA	L	24_3470_01_phospho	1	20240517_bbm1840_24-3470_Kelleher_Huang_01	6.19045e+06	NA	NA
sp|O60762|DPM1_HUMAN	QKEGNFDIVSGTR	135	147	3	NA	NA	L	24_3470_01_phospho	1	20240517_bbm1840_24-3470_Kelleher_Huang_01	13215530	NA	NA
sp|O60762|DPM1_HUMAN	FIPEFIRK	127	134	3	NA	NA	L	24_3470_01_phospho	1	20240517_bbm1840_24-3470_Kelleher_Huang_01	18487928	NA	NA
sp|O60762|DPM1_HUMAN	SFSESGINYEIIIIDDGSPDGTRDVAEQLEK	50	80	3	NA	NA	L	24_3470_01_phospho	1	20240517_bbm1840_24-3470_Kelleher_Huang_01	5.01789e+06	NA	NA
sp|O60762|DPM1_HUMAN	n[42.0106]ASLEVS[79.9663]RSPRR	2	12	3	NA	NA	L	24_3470_01_phospho	1	20240517_bbm1840_24-3470_Kelleher_Huang_01	34169676	AS(0.0275)LEVS(0.4862)RS(0.4862)PRR	NA
sp|O60783|RT14_HUMAN	ILQDVADEEIAALPR	66	80	2	NA	NA	L	24_3470_01_phospho	1	20240517_bbm1840_24-3470_Kelleher_Huang_01	1.13424e+06	NA	NA
sp|O60814|H2B1K_HUMAN	LLLPGELAK	101	109	2	NA	NA	L	24_3470_01_phospho	1	20240517_bbm1840_24-3470_Kelleher_Huang_01	32788932	NA	NA
sp|O60814|H2B1K_HUMAN	AMGIMNSFVNDIFER	59	73	2	NA	NA	L	24_3470_01_phospho	1	20240517_bbm1840_24-3470_Kelleher_Huang_01	3.65718e+06	NA	NA
sp|O60814|H2B1K_HUMAN	QVHPDTGISSK	48	58	3	NA	NA	L	24_3470_01_phospho	1	20240517_bbm1840_24-3470_Kelleher_Huang_01	8782115	NA	NA
sp|O60830|TI17B_HUMAN	IRAPQIGGSFAVWGGLFSTIDC[57.0215]GLVR	57	82	3	NA	NA	L	24_3470_01_phospho	1	20240517_bbm1840_24-3470_Kelleher_Huang_01	2.45206e+06	NA	NA
sp|O60830|TI17B_HUMAN	LRGKEDPWNSITSGALTGAVLAAR	83	106	4	NA	NA	L	24_3470_01_phospho	1	20240517_bbm1840_24-3470_Kelleher_Huang_01	10683365	NA	NA
sp|O60830|TI17B_HUMAN	YTAQQFR	136	142	2	NA	NA	L	24_3470_01_phospho	1	20240517_bbm1840_24-3470_Kelleher_Huang_01	9580341	NA	NA
sp|O60830|TI17B_HUMAN	NAPPFLEDPSQLPPKDGTPAPGYPSYQQYH	143	172	3	NA	NA	L	24_3470_01_phospho	1	20240517_bbm1840_24-3470_Kelleher_Huang_01	4604858	NA	NA
sp|O60830|TI17B_HUMAN	NAPVGIR	39	45	2	NA	NA	L	24_3470_01_phospho	1	20240517_bbm1840_24-3470_Kelleher_Huang_01	20839654	NA	NA
sp|O60830|TI17B_HUMAN	GKEDPWNSITSGALTGAVLAAR	85	106	3	NA	NA	L	24_3470_01_phospho	1	20240517_bbm1840_24-3470_Kelleher_Huang_01	17008176	NA	NA
sp|O60831|PRAF2_HUMAN	TPMGLLLEALGQEQEAGS	161	178	2	NA	NA	L	24_3470_01_phospho	1	20240517_bbm1840_24-3470_Kelleher_Huang_01	1.44268e+06	NA	NA
sp|O60831|PRAF2_HUMAN	LAAPDPC[57.0215]DPQR	22	32	2	NA	NA	L	24_3470_01_phospho	1	20240517_bbm1840_24-3470_Kelleher_Huang_01	2.5602e+06	NA	NA
sp|O60831|PRAF2_HUMAN	ALDDFVLGSAR	11	21	2	NA	NA	L	24_3470_01_phospho	1	20240517_bbm1840_24-3470_Kelleher_Huang_01	32685476	NA	NA
sp|O60831|PRAF2_HUMAN	n[42.0106]SEVRLPPLR	2	10	2	NA	NA	L	24_3470_01_phospho	1	20240517_bbm1840_24-3470_Kelleher_Huang_01	13360153	NA	NA
sp|O60832|DKC1_HUMAN	RVVYPLEK	284	291	2	NA	NA	L	24_3470_01_phospho	1	20240517_bbm1840_24-3470_Kelleher_Huang_01	2.09752e+06	NA	NA
sp|O60832|DKC1_HUMAN	LDTSQWPLLLK	47	57	2	NA	NA	L	24_3470_01_phospho	1	20240517_bbm1840_24-3470_Kelleher_Huang_01	4.73621e+06	NA	NA
sp|O60832|DKC1_HUMAN	EIGDYIR	82	88	2	NA	NA	L	24_3470_01_phospho	1	20240517_bbm1840_24-3470_Kelleher_Huang_01	5.64247e+06	NA	NA
sp|O60832|DKC1_HUMAN	ALETLTGALFQRPPLIAAVKR	172	192	4	NA	NA	L	24_3470_01_phospho	1	20240517_bbm1840_24-3470_Kelleher_Huang_01	3737609	NA	NA
sp|O60832|DKC1_HUMAN	n[42.0106]ADAEVIILPK	2	11	2	NA	NA	L	24_3470_01_phospho	1	20240517_bbm1840_24-3470_Kelleher_Huang_01	5.33597e+06	NA	NA
sp|O60832|DKC1_HUMAN	TTHYTPLAC[57.0215]GSNPLKR	66	81	3	NA	NA	L	24_3470_01_phospho	1	20240517_bbm1840_24-3470_Kelleher_Huang_01	7520946	NA	NA
sp|O60884|DNJA2_HUMAN	VIEPGC[57.0215]VR	303	310	2	NA	NA	L	24_3470_01_phospho	1	20240517_bbm1840_24-3470_Kelleher_Huang_01	27031946	NA	NA
sp|O60884|DNJA2_HUMAN	NPFEKGDLYIK	322	332	3	NA	NA	L	24_3470_01_phospho	1	20240517_bbm1840_24-3470_Kelleher_Huang_01	5.18951e+06	NA	NA
sp|O60884|DNJA2_HUMAN	ILEVHVDK	216	223	2	NA	NA	L	24_3470_01_phospho	1	20240517_bbm1840_24-3470_Kelleher_Huang_01	3.60508e+06	NA	NA
sp|O60884|DNJA2_HUMAN	EISFAYEVLSNPEKR	49	63	3	NA	NA	L	24_3470_01_phospho	1	20240517_bbm1840_24-3470_Kelleher_Huang_01	3.66735e+06	NA	NA
sp|O60884|DNJA2_HUMAN	IGLVEALC[57.0215]GFQFTFK	273	287	2	NA	NA	L	24_3470_01_phospho	1	20240517_bbm1840_24-3470_Kelleher_Huang_01	16177260	NA	NA
sp|O60884|DNJA2_HUMAN	ITFTGEADQAPGVEPGDIVLLLQEKEHEVFQR	231	262	4	NA	NA	L	24_3470_01_phospho	1	20240517_bbm1840_24-3470_Kelleher_Huang_01	36051504	NA	NA
sp|O60884|DNJA2_HUMAN	VSLEDLYNGK	122	131	2	NA	NA	L	24_3470_01_phospho	1	20240517_bbm1840_24-3470_Kelleher_Huang_01	6.27269e+06	NA	NA
sp|O60884|DNJA2_HUMAN	ELYDRYGEQGLR	64	75	3	NA	NA	L	24_3470_01_phospho	1	20240517_bbm1840_24-3470_Kelleher_Huang_01	7.22702e+06	NA	NA
sp|O60884|DNJA2_HUMAN	EAY[79.9663]NDS[79.9663]SDEESSSHHGPGVQC[57.0215]AHQ	389	412	3	NA	NA	L	24_3470_01_phospho	1	20240517_bbm1840_24-3470_Kelleher_Huang_01	2543696	EAY(0.5922)NDS(0.5922)S(0.5922)DEES(0.0744)S(0.0744)S(0.0744)HHGPGVQCAHQ	NA
sp|O60884|DNJA2_HUMAN	NVLC[57.0215]SAC[57.0215]SGQGGK	140	152	2	NA	NA	L	24_3470_01_phospho	1	20240517_bbm1840_24-3470_Kelleher_Huang_01	22203918	NA	NA
sp|O60942|MCE1_HUMAN	TGLIDKTQEPFSVR	398	411	3	NA	NA	L	24_3470_01_phospho	1	20240517_bbm1840_24-3470_Kelleher_Huang_01	1.36074e+06	NA	NA
sp|O75027|ABCB7_HUMAN	LAGLHDAILR	584	593	3	NA	NA	L	24_3470_01_phospho	1	20240517_bbm1840_24-3470_Kelleher_Huang_01	2430061	NA	NA
sp|O75096|LRP4_HUMAN	VLLWQNLEKPR	547	557	3	NA	NA	L	24_3470_01_phospho	1	20240517_bbm1840_24-3470_Kelleher_Huang_01	2.34843e+06	NA	NA
sp|O75110|ATP9A_HUMAN	LPVAC[57.0215]TQR	202	209	2	NA	NA	L	24_3470_01_phospho	1	20240517_bbm1840_24-3470_Kelleher_Huang_01	3470256	NA	NA
sp|O75110|ATP9A_HUMAN	LPTAADLLQIR	210	220	2	NA	NA	L	24_3470_01_phospho	1	20240517_bbm1840_24-3470_Kelleher_Huang_01	908318	NA	NA
sp|O75110|ATP9A_HUMAN	AGC[57.0215]C[57.0215]EWLR	22	29	2	NA	NA	L	24_3470_01_phospho	1	20240517_bbm1840_24-3470_Kelleher_Huang_01	1.95447e+06	NA	NA
sp|O75122|CLAP2_HUMAN	EGLLGLQNLLK	672	682	2	NA	NA	L	24_3470_01_phospho	1	20240517_bbm1840_24-3470_Kelleher_Huang_01	5.76735e+06	NA	NA
sp|O75122|CLAP2_HUMAN	SLLVAGAAQYDC[57.0215]FFQHLR	118	135	3	NA	NA	L	24_3470_01_phospho	1	20240517_bbm1840_24-3470_Kelleher_Huang_01	4444266	NA	NA
sp|O75122|CLAP2_HUMAN	LIPLITSNC[57.0215]TSK	213	224	2	NA	NA	L	24_3470_01_phospho	1	20240517_bbm1840_24-3470_Kelleher_Huang_01	2452007	NA	NA
sp|O75150|BRE1B_HUMAN	VTSAETKVLEMETTVEDLQWDIEK	265	288	3	NA	NA	L	24_3470_01_phospho	1	20240517_bbm1840_24-3470_Kelleher_Huang_01	103198432	NA	NA
sp|O75155|CAND2_HUMAN	LISLLTAPVYEQAVDGGPGLHK	777	798	3	NA	NA	L	24_3470_01_phospho	1	20240517_bbm1840_24-3470_Kelleher_Huang_01	1247467	NA	NA
sp|O75155|CAND2_HUMAN	VLAFLSLAEVGQVAGPGHQR	841	860	3	NA	NA	L	24_3470_01_phospho	1	20240517_bbm1840_24-3470_Kelleher_Huang_01	7.86398e+06	NA	NA
sp|O75155|CAND2_HUMAN	RQYLLLHSLR	910	919	3	NA	NA	L	24_3470_01_phospho	1	20240517_bbm1840_24-3470_Kelleher_Huang_01	3.02012e+06	NA	NA
sp|O75155|CAND2_HUMAN	ATDLDQEVKER	580	590	3	NA	NA	L	24_3470_01_phospho	1	20240517_bbm1840_24-3470_Kelleher_Huang_01	1.98166e+06	NA	NA
sp|O75155|CAND2_HUMAN	VGAGSLPDFLPFLLEQIEAEPR	888	909	3	NA	NA	L	24_3470_01_phospho	1	20240517_bbm1840_24-3470_Kelleher_Huang_01	1.0121e+06	NA	NA
sp|O75155|CAND2_HUMAN	TLIQC[57.0215]LGSVGR	236	246	2	NA	NA	L	24_3470_01_phospho	1	20240517_bbm1840_24-3470_Kelleher_Huang_01	5.84724e+06	NA	NA
sp|O75155|CAND2_HUMAN	FLISDQPHPIDPLLK	996	1010	3	NA	NA	L	24_3470_01_phospho	1	20240517_bbm1840_24-3470_Kelleher_Huang_01	5.77838e+06	NA	NA
sp|O75155|CAND2_HUMAN	LATLC[57.0215]PAPVLQR	1135	1146	2	NA	NA	L	24_3470_01_phospho	1	20240517_bbm1840_24-3470_Kelleher_Huang_01	1.57883e+06	NA	NA
sp|O75155|CAND2_HUMAN	VPTSPTAIR	227	235	2	NA	NA	L	24_3470_01_phospho	1	20240517_bbm1840_24-3470_Kelleher_Huang_01	4712570	NA	NA
sp|O75155|CAND2_HUMAN	LVLVNPSFLLPR	963	974	2	NA	NA	L	24_3470_01_phospho	1	20240517_bbm1840_24-3470_Kelleher_Huang_01	5489805	NA	NA
sp|O75155|CAND2_HUMAN	LVPLVEDFC[57.0215]NLDDDELRESC[57.0215]LQAFEAFLR	259	287	3	NA	NA	L	24_3470_01_phospho	1	20240517_bbm1840_24-3470_Kelleher_Huang_01	444646	NA	NA
sp|O75155|CAND2_HUMAN	AVAALLTIPEVGK	1184	1196	2	NA	NA	L	24_3470_01_phospho	1	20240517_bbm1840_24-3470_Kelleher_Huang_01	3.96099e+06	NA	NA
sp|O75155|CAND2_HUMAN	STVITAVK	988	995	2	NA	NA	L	24_3470_01_phospho	1	20240517_bbm1840_24-3470_Kelleher_Huang_01	1.90636e+06	NA	NA
sp|O75155|CAND2_HUMAN	AVLLEALGSPSEDVR	864	878	2	NA	NA	L	24_3470_01_phospho	1	20240517_bbm1840_24-3470_Kelleher_Huang_01	4480946	NA	NA
sp|O75155|CAND2_HUMAN	n[42.0106]STAAFHISSLLEK	2	14	2	NA	NA	L	24_3470_01_phospho	1	20240517_bbm1840_24-3470_Kelleher_Huang_01	6460838	NA	NA
sp|O75155|CAND2_HUMAN	DLLDDILPLLYQETK	1048	1062	2	NA	NA	L	24_3470_01_phospho	1	20240517_bbm1840_24-3470_Kelleher_Huang_01	2.07879e+06	NA	NA
sp|O75155|CAND2_HUMAN	DLLDDILPLLYQETK	1048	1062	3	NA	NA	L	24_3470_01_phospho	1	20240517_bbm1840_24-3470_Kelleher_Huang_01	1.20326e+06	NA	NA
sp|O75179|ANR17_HUMAN	RLTS[79.9663]S[79.9663]VSC[57.0215]ALDEAAAALTR	203	221	2	NA	NA	L	24_3470_01_phospho	1	20240517_bbm1840_24-3470_Kelleher_Huang_01	2.84412e+06	RLT(0.1832)S(0.5904)S(0.5904)VS(0.5904)CALDEAAAALT(0.0457)R	NA
sp|O75179|ANR17_HUMAN	EKIEELNK	846	853	2	NA	NA	L	24_3470_01_phospho	1	20240517_bbm1840_24-3470_Kelleher_Huang_01	7415537	NA	NA
sp|O75179|ANR17_HUMAN	EKIEELNKTR	846	855	3	NA	NA	L	24_3470_01_phospho	1	20240517_bbm1840_24-3470_Kelleher_Huang_01	5814253	NA	NA
sp|O75179|ANR17_HUMAN	RLT[79.9663]SSVSC[57.0215]ALDEAAAALTR	203	221	2	NA	NA	L	24_3470_01_phospho	1	20240517_bbm1840_24-3470_Kelleher_Huang_01	3819214	RLT(0.4517)S(0.4517)S(0.0405)VS(0.0268)CALDEAAAALT(0.0293)R	NA
sp|O75179|ANR17_HUMAN	RLT[79.9663]SSVSC[57.0215]ALDEAAAALTR	203	221	3	NA	NA	L	24_3470_01_phospho	1	20240517_bbm1840_24-3470_Kelleher_Huang_01	15853904	RLT(0.3271)S(0.3271)S(0.3271)VS(0.0109)CALDEAAAALT(0.0077)R	NA
sp|O75179|ANR17_HUMAN	DTALTIAADK	1321	1330	2	NA	NA	L	24_3470_01_phospho	1	20240517_bbm1840_24-3470_Kelleher_Huang_01	4200350	NA	NA
sp|O75179|ANR17_HUMAN	RLT[79.9663]SSVS[79.9663]C[57.0215]ALDEAAAALTR	203	221	3	NA	NA	L	24_3470_01_phospho	1	20240517_bbm1840_24-3470_Kelleher_Huang_01	11569197	RLT(0.4766)S(0.4766)S(0.4766)VS(0.5463)CALDEAAAALT(0.0240)R	NA
sp|O75179|ANR17_HUMAN	RLT[79.9663]S[79.9663]SVSC[57.0215]ALDEAAAALTR	203	221	3	NA	NA	L	24_3470_01_phospho	1	20240517_bbm1840_24-3470_Kelleher_Huang_01	892427	RLT(0.4914)S(0.4914)S(0.4914)VS(0.4914)CALDEAAAALT(0.0345)R	NA
sp|O75179|ANR17_HUMAN	DTALTIAADKGHYK	1321	1334	3	NA	NA	L	24_3470_01_phospho	1	20240517_bbm1840_24-3470_Kelleher_Huang_01	88254624	NA	NA
sp|O75179|ANR17_HUMAN	DTALTIAADKGHYKFC[57.0215]ELLIGR	1321	1342	4	NA	NA	L	24_3470_01_phospho	1	20240517_bbm1840_24-3470_Kelleher_Huang_01	5406655	NA	NA
sp|O75179|ANR17_HUMAN	LSETISEGTSNSLSTC[57.0215]TK	1675	1692	2	NA	NA	L	24_3470_01_phospho	1	20240517_bbm1840_24-3470_Kelleher_Huang_01	12888335	NA	NA
sp|O75179|ANR17_HUMAN	QEVVELLLAR	1163	1172	2	NA	NA	L	24_3470_01_phospho	1	20240517_bbm1840_24-3470_Kelleher_Huang_01	64956792	NA	NA
sp|O75179|ANR17_HUMAN	NKENFELQAAQEK	1506	1518	2	NA	NA	L	24_3470_01_phospho	1	20240517_bbm1840_24-3470_Kelleher_Huang_01	1.71297e+06	NA	NA
sp|O75179|ANR17_HUMAN	NKENFELQAAQEK	1506	1518	3	NA	NA	L	24_3470_01_phospho	1	20240517_bbm1840_24-3470_Kelleher_Huang_01	10612641	NA	NA
sp|O75179|ANR17_HUMAN	TEVVSLLLDR	1265	1274	2	NA	NA	L	24_3470_01_phospho	1	20240517_bbm1840_24-3470_Kelleher_Huang_01	43129744	NA	NA
sp|O75179|ANR17_HUMAN	NKENFELQAAQEKEK	1506	1520	3	NA	NA	L	24_3470_01_phospho	1	20240517_bbm1840_24-3470_Kelleher_Huang_01	106153280	NA	NA
sp|O75179|ANR17_HUMAN	TEVVSLLLDRK	1265	1275	2	NA	NA	L	24_3470_01_phospho	1	20240517_bbm1840_24-3470_Kelleher_Huang_01	2.99702e+06	NA	NA
sp|O75179|ANR17_HUMAN	TEVVSLLLDRK	1265	1275	3	NA	NA	L	24_3470_01_phospho	1	20240517_bbm1840_24-3470_Kelleher_Huang_01	25466658	NA	NA
sp|O75179|ANR17_HUMAN	NKENFELQAAQEKEK	1506	1520	4	NA	NA	L	24_3470_01_phospho	1	20240517_bbm1840_24-3470_Kelleher_Huang_01	17259976	NA	NA
sp|O75179|ANR17_HUMAN	AGHVC[57.0215]TVQFLISK	640	652	2	NA	NA	L	24_3470_01_phospho	1	20240517_bbm1840_24-3470_Kelleher_Huang_01	4.61367e+06	NA	NA
sp|O75179|ANR17_HUMAN	AGHVC[57.0215]TVQFLISK	640	652	3	NA	NA	L	24_3470_01_phospho	1	20240517_bbm1840_24-3470_Kelleher_Huang_01	71203472	NA	NA
sp|O75179|ANR17_HUMAN	ILEELQK	865	871	2	NA	NA	L	24_3470_01_phospho	1	20240517_bbm1840_24-3470_Kelleher_Huang_01	114998584	NA	NA
sp|O75179|ANR17_HUMAN	ILEELQKVER	865	874	2	NA	NA	L	24_3470_01_phospho	1	20240517_bbm1840_24-3470_Kelleher_Huang_01	8526882	NA	NA
sp|O75179|ANR17_HUMAN	DTPLSLAC[57.0215]SGGRQEVVELLLAR	1151	1172	3	NA	NA	L	24_3470_01_phospho	1	20240517_bbm1840_24-3470_Kelleher_Huang_01	3.03112e+06	NA	NA
sp|O75179|ANR17_HUMAN	LALAAKR	1475	1481	2	NA	NA	L	24_3470_01_phospho	1	20240517_bbm1840_24-3470_Kelleher_Huang_01	10920237	NA	NA
sp|O75179|ANR17_HUMAN	SVNEHTEEGESLLC[57.0215]LAC[57.0215]SAGYYELAQVLLAMHANVEDR	259	296	4	NA	NA	L	24_3470_01_phospho	1	20240517_bbm1840_24-3470_Kelleher_Huang_01	584933	NA	NA
sp|O75179|ANR17_HUMAN	SVNEHTEEGESLLC[57.0215]LAC[57.0215]SAGYYELAQVLLAM[15.9949]HANVEDR	259	296	4	NA	NA	L	24_3470_01_phospho	1	20240517_bbm1840_24-3470_Kelleher_Huang_01	1.36775e+06	NA	SVNEHTEEGESLLCLACSAGYYELAQVLLAM(1.0000)HANVEDR
sp|O75179|ANR17_HUMAN	NKITPENVQIIFDDPLPISYSQPEK	1574	1598	3	NA	NA	L	24_3470_01_phospho	1	20240517_bbm1840_24-3470_Kelleher_Huang_01	5.35197e+06	NA	NA
sp|O75179|ANR17_HUMAN	VLLDKGADVNAPPVPSSR	1303	1320	3	NA	NA	L	24_3470_01_phospho	1	20240517_bbm1840_24-3470_Kelleher_Huang_01	110789256	NA	NA
sp|O75179|ANR17_HUMAN	NTALTLAC[57.0215]FQGR	1253	1264	2	NA	NA	L	24_3470_01_phospho	1	20240517_bbm1840_24-3470_Kelleher_Huang_01	48517196	NA	NA
sp|O75179|ANR17_HUMAN	LTSSVSC[57.0215]ALDEAAAALTR	204	221	2	NA	NA	L	24_3470_01_phospho	1	20240517_bbm1840_24-3470_Kelleher_Huang_01	17931004	NA	NA
sp|O75179|ANR17_HUMAN	SSYLPNSDPLHQSDTSK	2288	2304	3	NA	NA	L	24_3470_01_phospho	1	20240517_bbm1840_24-3470_Kelleher_Huang_01	14980828	NA	NA
sp|O75179|ANR17_HUMAN	LTSSVSC[57.0215]ALDEAAAALTR	204	221	3	NA	NA	L	24_3470_01_phospho	1	20240517_bbm1840_24-3470_Kelleher_Huang_01	14534396	NA	NA
sp|O75179|ANR17_HUMAN	LTSSVS[79.9663]C[57.0215]ALDEAAAALTR	204	221	2	NA	NA	L	24_3470_01_phospho	1	20240517_bbm1840_24-3470_Kelleher_Huang_01	6179894	LT(0.0294)S(0.0442)S(0.0442)VS(0.8670)CALDEAAAALT(0.0151)R	NA
sp|O75179|ANR17_HUMAN	LTSSVS[79.9663]C[57.0215]ALDEAAAALTR	204	221	3	NA	NA	L	24_3470_01_phospho	1	20240517_bbm1840_24-3470_Kelleher_Huang_01	6130976	LT(0.0366)S(0.0693)S(0.0693)VS(0.8104)CALDEAAAALT(0.0144)R	NA
sp|O75179|ANR17_HUMAN	LTS[79.9663]S[79.9663]VSC[57.0215]ALDEAAAALTR	204	221	3	NA	NA	L	24_3470_01_phospho	1	20240517_bbm1840_24-3470_Kelleher_Huang_01	970658	LT(0.3247)S(0.5438)S(0.5438)VS(0.5438)CALDEAAAALT(0.0439)R	NA
sp|O75179|ANR17_HUMAN	KGNTPLWLAANGGHLDVVQLLVQAGADVDAADNRK	1352	1386	5	NA	NA	L	24_3470_01_phospho	1	20240517_bbm1840_24-3470_Kelleher_Huang_01	3.93793e+06	NA	NA
sp|O75179|ANR17_HUMAN	DKKGFTPLILAATAGHVGVVEILLDNGADIEAQSER	1113	1148	4	NA	NA	L	24_3470_01_phospho	1	20240517_bbm1840_24-3470_Kelleher_Huang_01	1544301	NA	NA
sp|O75179|ANR17_HUMAN	DKKGFTPLILAATAGHVGVVEILLDNGADIEAQSER	1113	1148	5	NA	NA	L	24_3470_01_phospho	1	20240517_bbm1840_24-3470_Kelleher_Huang_01	5742245	NA	NA
sp|O75179|ANR17_HUMAN	AFADPEVLR	194	202	2	NA	NA	L	24_3470_01_phospho	1	20240517_bbm1840_24-3470_Kelleher_Huang_01	59283108	NA	NA
sp|O75179|ANR17_HUMAN	ATVPVAAATAAEGEGSPPAVAAVAGPPAAAEVGGGVGGSSR	4	44	3	NA	NA	L	24_3470_01_phospho	1	20240517_bbm1840_24-3470_Kelleher_Huang_01	38929920	NA	NA
sp|O75179|ANR17_HUMAN	AFADPEVLRR	194	203	3	NA	NA	L	24_3470_01_phospho	1	20240517_bbm1840_24-3470_Kelleher_Huang_01	63637500	NA	NA
sp|O75179|ANR17_HUMAN	ATVPVAAATAAEGEGSPPAVAAVAGPPAAAEVGGGVGGSSR	4	44	4	NA	NA	L	24_3470_01_phospho	1	20240517_bbm1840_24-3470_Kelleher_Huang_01	23823832	NA	NA
sp|O75179|ANR17_HUMAN	ATVPVAAAT[79.9663]AAEGEGSPPAVAAVAGPPAAAEVGGGVGGSSR	4	44	3	NA	NA	L	24_3470_01_phospho	1	20240517_bbm1840_24-3470_Kelleher_Huang_01	11731532	AT(0.1323)VPVAAAT(0.4230)AAEGEGS(0.4230)PPAVAAVAGPPAAAEVGGGVGGS(0.0108)S(0.0108)R	NA
sp|O75179|ANR17_HUMAN	AT[79.9663]VPVAAATAAEGEGSPPAVAAVAGPPAAAEVGGGVGGSSR	4	44	3	NA	NA	L	24_3470_01_phospho	1	20240517_bbm1840_24-3470_Kelleher_Huang_01	12078388	AT(0.3278)VPVAAAT(0.3278)AAEGEGS(0.3278)PPAVAAVAGPPAAAEVGGGVGGS(0.0083)S(0.0083)R	NA
sp|O75179|ANR17_HUMAN	KLEEIEAK	1498	1505	2	NA	NA	L	24_3470_01_phospho	1	20240517_bbm1840_24-3470_Kelleher_Huang_01	43212924	NA	NA
sp|O75179|ANR17_HUMAN	AT[79.9663]VPVAAATAAEGEGSPPAVAAVAGPPAAAEVGGGVGGSSR	4	44	4	NA	NA	L	24_3470_01_phospho	1	20240517_bbm1840_24-3470_Kelleher_Huang_01	8283247	AT(0.3278)VPVAAAT(0.3278)AAEGEGS(0.3278)PPAVAAVAGPPAAAEVGGGVGGS(0.0084)S(0.0084)R	NA
sp|O75179|ANR17_HUMAN	ILLNAGAEINSR	1201	1212	2	NA	NA	L	24_3470_01_phospho	1	20240517_bbm1840_24-3470_Kelleher_Huang_01	63530972	NA	NA
sp|O75179|ANR17_HUMAN	LEALLEAAGIGK	175	186	2	NA	NA	L	24_3470_01_phospho	1	20240517_bbm1840_24-3470_Kelleher_Huang_01	72068496	NA	NA
sp|O75179|ANR17_HUMAN	KVPVPIGTER	2422	2431	2	NA	NA	L	24_3470_01_phospho	1	20240517_bbm1840_24-3470_Kelleher_Huang_01	36299240	NA	NA
sp|O75179|ANR17_HUMAN	KVPVPIGTER	2422	2431	3	NA	NA	L	24_3470_01_phospho	1	20240517_bbm1840_24-3470_Kelleher_Huang_01	24240304	NA	NA
sp|O75179|ANR17_HUMAN	KVPVPIGT[79.9663]ERS[79.9663]AR	2422	2434	3	NA	NA	L	24_3470_01_phospho	1	20240517_bbm1840_24-3470_Kelleher_Huang_01	6.97911e+06	KVPVPIGT(1.0000)ERS(1.0000)AR	NA
sp|O75179|ANR17_HUMAN	VSVPSTVISR	1730	1739	2	NA	NA	L	24_3470_01_phospho	1	20240517_bbm1840_24-3470_Kelleher_Huang_01	56114532	NA	NA
sp|O75179|ANR17_HUMAN	QAAEANKNASILLEELDLEK	1448	1467	3	NA	NA	L	24_3470_01_phospho	1	20240517_bbm1840_24-3470_Kelleher_Huang_01	4.48167e+06	NA	NA
sp|O75179|ANR17_HUMAN	APSPAPSSVPLGSEKPSNVSQDR	2399	2421	3	NA	NA	L	24_3470_01_phospho	1	20240517_bbm1840_24-3470_Kelleher_Huang_01	9728204	NA	NA
sp|O75179|ANR17_HUMAN	KVSVPSTVISR	1729	1739	2	NA	NA	L	24_3470_01_phospho	1	20240517_bbm1840_24-3470_Kelleher_Huang_01	10721281	NA	NA
sp|O75179|ANR17_HUMAN	LSTADGKAFADPEVLR	187	202	3	NA	NA	L	24_3470_01_phospho	1	20240517_bbm1840_24-3470_Kelleher_Huang_01	6.25753e+06	NA	NA
sp|O75179|ANR17_HUMAN	GADVNAPPVPSSR	1308	1320	2	NA	NA	L	24_3470_01_phospho	1	20240517_bbm1840_24-3470_Kelleher_Huang_01	23162818	NA	NA
sp|O75179|ANR17_HUMAN	IQLQQQQQQSC[57.0215]QHLGLLTPVGVGEQLSEGDYAR	896	928	3	NA	NA	L	24_3470_01_phospho	1	20240517_bbm1840_24-3470_Kelleher_Huang_01	18664432	NA	NA
sp|O75179|ANR17_HUMAN	IQLQQQQQQSC[57.0215]QHLGLLTPVGVGEQLSEGDYAR	896	928	4	NA	NA	L	24_3470_01_phospho	1	20240517_bbm1840_24-3470_Kelleher_Huang_01	3041210	NA	NA
sp|O75179|ANR17_HUMAN	IQLQQQQQQS[79.9663]C[57.0215]QHLGLLTPVGVGEQLSEGDYAR	896	928	3	NA	NA	L	24_3470_01_phospho	1	20240517_bbm1840_24-3470_Kelleher_Huang_01	14964094	IQLQQQQQQS(0.4841)CQHLGLLT(0.4841)PVGVGEQLS(0.0161)EGDY(0.0156)AR	NA
sp|O75179|ANR17_HUMAN	IQLQQQQQQS[79.9663]C[57.0215]QHLGLLTPVGVGEQLSEGDYAR	896	928	4	NA	NA	L	24_3470_01_phospho	1	20240517_bbm1840_24-3470_Kelleher_Huang_01	448432	IQLQQQQQQS(0.4798)CQHLGLLT(0.4798)PVGVGEQLS(0.0213)EGDY(0.0190)AR	NA
sp|O75179|ANR17_HUMAN	APS[79.9663]PAPSSVPLGSEKPSNVSQDR	2399	2421	3	NA	NA	L	24_3470_01_phospho	1	20240517_bbm1840_24-3470_Kelleher_Huang_01	18403924	APS(0.9135)PAPS(0.0195)S(0.0195)VPLGS(0.0166)EKPS(0.0154)NVS(0.0154)QDR	NA
sp|O75179|ANR17_HUMAN	SLAEAC[57.0215]SEGDVNAVR	237	251	2	NA	NA	L	24_3470_01_phospho	1	20240517_bbm1840_24-3470_Kelleher_Huang_01	36761348	NA	NA
sp|O75179|ANR17_HUMAN	APS[79.9663]PAPS[79.9663]SVPLGSEKPSNVSQDR	2399	2421	3	NA	NA	L	24_3470_01_phospho	1	20240517_bbm1840_24-3470_Kelleher_Huang_01	9095752	APS(0.6963)PAPS(0.5897)S(0.5897)VPLGS(0.0542)EKPS(0.0351)NVS(0.0351)QDR	NA
sp|O75179|ANR17_HUMAN	EHYPVS[79.9663]S[79.9663]PSSPSPPAQPGGVSR	2036	2057	3	NA	NA	L	24_3470_01_phospho	1	20240517_bbm1840_24-3470_Kelleher_Huang_01	20430276	EHY(0.0359)PVS(0.3898)S(0.3898)PS(0.3898)S(0.3898)PS(0.3898)PPAQPGGVS(0.0150)R	NA
sp|O75179|ANR17_HUMAN	SLAEAC[57.0215]SEGDVNAVRK	237	252	2	NA	NA	L	24_3470_01_phospho	1	20240517_bbm1840_24-3470_Kelleher_Huang_01	3.86617e+06	NA	NA
sp|O75179|ANR17_HUMAN	RKLEEIEAK	1497	1505	3	NA	NA	L	24_3470_01_phospho	1	20240517_bbm1840_24-3470_Kelleher_Huang_01	58823480	NA	NA
sp|O75179|ANR17_HUMAN	EHYPVS[79.9663]S[79.9663]PS[79.9663]SPSPPAQPGGVSR	2036	2057	3	NA	NA	L	24_3470_01_phospho	1	20240517_bbm1840_24-3470_Kelleher_Huang_01	6914593	EHY(0.1503)PVS(0.5621)S(0.5621)PS(0.5621)S(0.5621)PS(0.5621)PPAQPGGVS(0.0390)R	NA
sp|O75179|ANR17_HUMAN	SLAEAC[57.0215]SEGDVNAVRK	237	252	3	NA	NA	L	24_3470_01_phospho	1	20240517_bbm1840_24-3470_Kelleher_Huang_01	52447384	NA	NA
sp|O75179|ANR17_HUMAN	TTANNDHTVLSLAC[57.0215]AGGHLAVVELLLAHGADPTHR	659	693	5	NA	NA	L	24_3470_01_phospho	1	20240517_bbm1840_24-3470_Kelleher_Huang_01	52135716	NA	NA
sp|O75179|ANR17_HUMAN	EEGWKEVVRR	1717	1726	3	NA	NA	L	24_3470_01_phospho	1	20240517_bbm1840_24-3470_Kelleher_Huang_01	12258407	NA	NA
sp|O75179|ANR17_HUMAN	IKEAIEK	822	828	2	NA	NA	L	24_3470_01_phospho	1	20240517_bbm1840_24-3470_Kelleher_Huang_01	6867858	NA	NA
sp|O75179|ANR17_HUMAN	RLALAAK	1474	1480	2	NA	NA	L	24_3470_01_phospho	1	20240517_bbm1840_24-3470_Kelleher_Huang_01	21334772	NA	NA
sp|O75179|ANR17_HUMAN	KQPSVLVTFPK	1651	1661	2	NA	NA	L	24_3470_01_phospho	1	20240517_bbm1840_24-3470_Kelleher_Huang_01	4745887	NA	NA
sp|O75179|ANR17_HUMAN	KQPSVLVTFPK	1651	1661	3	NA	NA	L	24_3470_01_phospho	1	20240517_bbm1840_24-3470_Kelleher_Huang_01	15628049	NA	NA
sp|O75179|ANR17_HUMAN	KQPSVLVTFPKEER	1651	1664	3	NA	NA	L	24_3470_01_phospho	1	20240517_bbm1840_24-3470_Kelleher_Huang_01	24630936	NA	NA
sp|O75179|ANR17_HUMAN	KLLIEGR	252	258	2	NA	NA	L	24_3470_01_phospho	1	20240517_bbm1840_24-3470_Kelleher_Huang_01	36890372	NA	NA
sp|O75179|ANR17_HUMAN	KQPSVLVTFPKEER	1651	1664	4	NA	NA	L	24_3470_01_phospho	1	20240517_bbm1840_24-3470_Kelleher_Huang_01	21510122	NA	NA
sp|O75179|ANR17_HUMAN	KQPS[79.9663]VLVTFPKEER	1651	1664	3	NA	NA	L	24_3470_01_phospho	1	20240517_bbm1840_24-3470_Kelleher_Huang_01	5.55034e+06	KQPS(0.9159)VLVT(0.0841)FPKEER	NA
sp|O75179|ANR17_HUMAN	NAQLQSLELAHADQLTK	829	845	3	NA	NA	L	24_3470_01_phospho	1	20240517_bbm1840_24-3470_Kelleher_Huang_01	38461600	NA	NA
sp|O75179|ANR17_HUMAN	NAQLQS[79.9663]LELAHADQLTK	829	845	3	NA	NA	L	24_3470_01_phospho	1	20240517_bbm1840_24-3470_Kelleher_Huang_01	17753460	NAQLQS(0.9344)LELAHADQLT(0.0656)K	NA
sp|O75179|ANR17_HUMAN	GFTPLILAATAGHVGVVEILLDNGADIEAQSER	1116	1148	3	NA	NA	L	24_3470_01_phospho	1	20240517_bbm1840_24-3470_Kelleher_Huang_01	4.40049e+06	NA	NA
sp|O75179|ANR17_HUMAN	NASILLEELDLEK	1455	1467	2	NA	NA	L	24_3470_01_phospho	1	20240517_bbm1840_24-3470_Kelleher_Huang_01	4.24415e+06	NA	NA
sp|O75179|ANR17_HUMAN	NASILLEELDLEKLREESR	1455	1473	3	NA	NA	L	24_3470_01_phospho	1	20240517_bbm1840_24-3470_Kelleher_Huang_01	5566852	NA	NA
sp|O75179|ANR17_HUMAN	GFTPLILAATAGHVGVVEILLDNGADIEAQSER	1116	1148	4	NA	NA	L	24_3470_01_phospho	1	20240517_bbm1840_24-3470_Kelleher_Huang_01	1120982	NA	NA
sp|O75179|ANR17_HUMAN	FC[57.0215]ELLIGR	1335	1342	2	NA	NA	L	24_3470_01_phospho	1	20240517_bbm1840_24-3470_Kelleher_Huang_01	51907544	NA	NA
sp|O75179|ANR17_HUMAN	NAS[79.9663]ILLEELDLEKLREESR	1455	1473	3	NA	NA	L	24_3470_01_phospho	1	20240517_bbm1840_24-3470_Kelleher_Huang_01	1.86909e+06	NAS(0.9214)ILLEELDLEKLREES(0.0786)R	NA
sp|O75179|ANR17_HUMAN	LTELEQR	815	821	2	NA	NA	L	24_3470_01_phospho	1	20240517_bbm1840_24-3470_Kelleher_Huang_01	28404970	NA	NA
sp|O75179|ANR17_HUMAN	KQYLEVK	886	892	2	NA	NA	L	24_3470_01_phospho	1	20240517_bbm1840_24-3470_Kelleher_Huang_01	3.04992e+06	NA	NA
sp|O75179|ANR17_HUMAN	VC[57.0215]DLLLK	57	63	2	NA	NA	L	24_3470_01_phospho	1	20240517_bbm1840_24-3470_Kelleher_Huang_01	69669688	NA	NA
sp|O75179|ANR17_HUMAN	VC[57.0215]DLLLKK	57	64	2	NA	NA	L	24_3470_01_phospho	1	20240517_bbm1840_24-3470_Kelleher_Huang_01	2.03432e+06	NA	NA
sp|O75179|ANR17_HUMAN	TKDTPLSLAC[57.0215]SGGR	1149	1162	2	NA	NA	L	24_3470_01_phospho	1	20240517_bbm1840_24-3470_Kelleher_Huang_01	13884195	NA	NA
sp|O75179|ANR17_HUMAN	TKDTPLSLAC[57.0215]SGGR	1149	1162	3	NA	NA	L	24_3470_01_phospho	1	20240517_bbm1840_24-3470_Kelleher_Huang_01	72261216	NA	NA
sp|O75179|ANR17_HUMAN	TKDTPLSLAC[57.0215]SGGRQEVVELLLAR	1149	1172	4	NA	NA	L	24_3470_01_phospho	1	20240517_bbm1840_24-3470_Kelleher_Huang_01	20193492	NA	NA
sp|O75179|ANR17_HUMAN	REEGWKEVVR	1716	1725	3	NA	NA	L	24_3470_01_phospho	1	20240517_bbm1840_24-3470_Kelleher_Huang_01	35091776	NA	NA
sp|O75179|ANR17_HUMAN	GGC[57.0215]NINAIR	1744	1752	2	NA	NA	L	24_3470_01_phospho	1	20240517_bbm1840_24-3470_Kelleher_Huang_01	66169532	NA	NA
sp|O75179|ANR17_HUMAN	QATQLINALIKDPDKEIDELIPK	1784	1806	3	NA	NA	L	24_3470_01_phospho	1	20240517_bbm1840_24-3470_Kelleher_Huang_01	27944782	NA	NA
sp|O75179|ANR17_HUMAN	QATQLINALIKDPDKEIDELIPK	1784	1806	4	NA	NA	L	24_3470_01_phospho	1	20240517_bbm1840_24-3470_Kelleher_Huang_01	118101728	NA	NA
sp|O75179|ANR17_HUMAN	KSDNHSPAVVTTTVSSK	1634	1650	3	NA	NA	L	24_3470_01_phospho	1	20240517_bbm1840_24-3470_Kelleher_Huang_01	19229102	NA	NA
sp|O75179|ANR17_HUMAN	KSDNHSPAVVTTTVSSK	1634	1650	4	NA	NA	L	24_3470_01_phospho	1	20240517_bbm1840_24-3470_Kelleher_Huang_01	11472992	NA	NA
sp|O75179|ANR17_HUMAN	LLLDSGAQVNM[15.9949]PADSFESPLTLAAC[57.0215]GGHVELAALLIER	452	489	3	NA	NA	L	24_3470_01_phospho	1	20240517_bbm1840_24-3470_Kelleher_Huang_01	1.13339e+06	NA	LLLDSGAQVNM(1.0000)PADSFESPLTLAACGGHVELAALLIER
sp|O75179|ANR17_HUMAN	GNTPLWLAANGGHLDVVQLLVQAGADVDAADNR	1353	1385	3	NA	NA	L	24_3470_01_phospho	1	20240517_bbm1840_24-3470_Kelleher_Huang_01	1.84124e+06	NA	NA
sp|O75179|ANR17_HUMAN	GNTPLWLAANGGHLDVVQLLVQAGADVDAADNRK	1353	1386	4	NA	NA	L	24_3470_01_phospho	1	20240517_bbm1840_24-3470_Kelleher_Huang_01	7820429	NA	NA
sp|O75179|ANR17_HUMAN	LLLENGAGINTHSNEFKESALTLAC[57.0215]YK	385	411	4	NA	NA	L	24_3470_01_phospho	1	20240517_bbm1840_24-3470_Kelleher_Huang_01	3.01854e+06	NA	NA
sp|O75179|ANR17_HUMAN	EFTGAHIDIDK	1753	1763	3	NA	NA	L	24_3470_01_phospho	1	20240517_bbm1840_24-3470_Kelleher_Huang_01	3.97592e+06	NA	NA
sp|O75179|ANR17_HUMAN	EFTGAHIDIDKQK	1753	1765	3	NA	NA	L	24_3470_01_phospho	1	20240517_bbm1840_24-3470_Kelleher_Huang_01	6457646	NA	NA
sp|O75179|ANR17_HUMAN	NVSDYTPLSLAASGGYVNIIK	1180	1200	2	NA	NA	L	24_3470_01_phospho	1	20240517_bbm1840_24-3470_Kelleher_Huang_01	71496488	NA	NA
sp|O75179|ANR17_HUMAN	ADVNAQSSTGNTALTYAC[57.0215]AGGYVDVVK	325	351	2	NA	NA	L	24_3470_01_phospho	1	20240517_bbm1840_24-3470_Kelleher_Huang_01	1.6741e+06	NA	NA
sp|O75179|ANR17_HUMAN	EFTGAHIDIDKQK	1753	1765	4	NA	NA	L	24_3470_01_phospho	1	20240517_bbm1840_24-3470_Kelleher_Huang_01	11120115	NA	NA
sp|O75179|ANR17_HUMAN	NVSDYTPLSLAASGGYVNIIK	1180	1200	3	NA	NA	L	24_3470_01_phospho	1	20240517_bbm1840_24-3470_Kelleher_Huang_01	10861242	NA	NA
sp|O75179|ANR17_HUMAN	NVSDYTPLSLAASGGYVNIIKILLNAGAEINSR	1180	1212	3	NA	NA	L	24_3470_01_phospho	1	20240517_bbm1840_24-3470_Kelleher_Huang_01	564767	NA	NA
sp|O75179|ANR17_HUMAN	ADVNAQSSTGNTALTYAC[57.0215]AGGYVDVVK	325	351	3	NA	NA	L	24_3470_01_phospho	1	20240517_bbm1840_24-3470_Kelleher_Huang_01	9303638	NA	NA
sp|O75179|ANR17_HUMAN	EFTGAHIDIDKQKDK	1753	1767	3	NA	NA	L	24_3470_01_phospho	1	20240517_bbm1840_24-3470_Kelleher_Huang_01	16253327	NA	NA
sp|O75179|ANR17_HUMAN	EFTGAHIDIDKQKDK	1753	1767	4	NA	NA	L	24_3470_01_phospho	1	20240517_bbm1840_24-3470_Kelleher_Huang_01	32660598	NA	NA
sp|O75179|ANR17_HUMAN	NSASVQNSSVAVLSVNHIK	2191	2209	3	NA	NA	L	24_3470_01_phospho	1	20240517_bbm1840_24-3470_Kelleher_Huang_01	30543828	NA	NA
sp|O75179|ANR17_HUMAN	AGADIELGC[57.0215]STPLMEAAQEGHLELVK	556	581	3	NA	NA	L	24_3470_01_phospho	1	20240517_bbm1840_24-3470_Kelleher_Huang_01	5608302	NA	NA
sp|O75179|ANR17_HUMAN	ITPENVQIIFDDPLPISYSQPEK	1576	1598	3	NA	NA	L	24_3470_01_phospho	1	20240517_bbm1840_24-3470_Kelleher_Huang_01	7.80753e+06	NA	NA
sp|O75179|ANR17_HUMAN	KS[79.9663]DNHSPAVVTTTVSSK	1634	1650	3	NA	NA	L	24_3470_01_phospho	1	20240517_bbm1840_24-3470_Kelleher_Huang_01	6889199	KS(0.4747)DNHS(0.4747)PAVVT(0.0104)T(0.0102)T(0.0102)VS(0.0099)S(0.0099)K	NA
sp|O75179|ANR17_HUMAN	QKILEELQKVER	863	874	3	NA	NA	L	24_3470_01_phospho	1	20240517_bbm1840_24-3470_Kelleher_Huang_01	5148581	NA	NA
sp|O75179|ANR17_HUMAN	GGHTSVVC[57.0215]YLLDYPNNLLSAPPPDVTQLTPPSHDLNR	707	743	4	NA	NA	L	24_3470_01_phospho	1	20240517_bbm1840_24-3470_Kelleher_Huang_01	22595332	NA	NA
sp|O75179|ANR17_HUMAN	GGHTSVVC[57.0215]YLLDYPNNLLSAPPPDVT[79.9663]QLTPPSHDLNRAPR	707	746	4	NA	NA	L	24_3470_01_phospho	1	20240517_bbm1840_24-3470_Kelleher_Huang_01	2.78636e+06	GGHT(0.0089)S(0.0089)VVCY(0.0090)LLDY(0.0095)PNNLLS(0.0120)APPPDVT(0.4683)QLT(0.4683)PPS(0.0150)HDLNRAPR	NA
sp|O75179|ANR17_HUMAN	LLLSGTADGADLR	153	165	2	NA	NA	L	24_3470_01_phospho	1	20240517_bbm1840_24-3470_Kelleher_Huang_01	113903848	NA	NA
sp|O75179|ANR17_HUMAN	TVDPETQAR	166	174	2	NA	NA	L	24_3470_01_phospho	1	20240517_bbm1840_24-3470_Kelleher_Huang_01	39929196	NA	NA
sp|O75179|ANR17_HUMAN	TVDPETQARLEALLEAAGIGK	166	186	3	NA	NA	L	24_3470_01_phospho	1	20240517_bbm1840_24-3470_Kelleher_Huang_01	72915376	NA	NA
sp|O75179|ANR17_HUMAN	SSSHLPANSQDVQGYITNQSPES[79.9663]IVEEAQGK	784	814	3	NA	NA	L	24_3470_01_phospho	1	20240517_bbm1840_24-3470_Kelleher_Huang_01	2.52749e+06	S(0.0185)S(0.0185)S(0.0185)HLPANS(0.0275)QDVQGY(0.0416)IT(0.0416)NQS(0.1035)PES(0.7302)IVEEAQGK	NA
sp|O75179|ANR17_HUMAN	RLTSSVSC[57.0215]ALDEAAAALTR	203	221	3	NA	NA	L	24_3470_01_phospho	1	20240517_bbm1840_24-3470_Kelleher_Huang_01	15862932	NA	NA
sp|O75179|ANR17_HUMAN	RLTSSVS[79.9663]C[57.0215]ALDEAAAALTR	203	221	3	NA	NA	L	24_3470_01_phospho	1	20240517_bbm1840_24-3470_Kelleher_Huang_01	18553496	RLT(0.0187)S(0.0187)S(0.0193)VS(0.9277)CALDEAAAALT(0.0156)R	NA
sp|O75190|DNJB6_HUMAN	HAPHC[57.0215]LS[79.9663]EEEGEQDRPR	271	287	4	NA	NA	L	24_3470_01_phospho	1	20240517_bbm1840_24-3470_Kelleher_Huang_01	4688666	HAPHCLS(1.0000)EEEGEQDRPR	NA
sp|O75190|DNJB6_HUMAN	FKQVAEAYEVLSDAK	46	60	3	NA	NA	L	24_3470_01_phospho	1	20240517_bbm1840_24-3470_Kelleher_Huang_01	2531726	NA	NA
sp|O75190|DNJB6_HUMAN	VDYYEVLGVQR	2	12	2	NA	NA	L	24_3470_01_phospho	1	20240517_bbm1840_24-3470_Kelleher_Huang_01	4.228e+06	NA	NA
sp|O75190|DNJB6_HUMAN	QVAEAYEVLSDAK	48	60	2	NA	NA	L	24_3470_01_phospho	1	20240517_bbm1840_24-3470_Kelleher_Huang_01	1.98348e+06	NA	NA
sp|O75251|NDUS7_HUMAN	GEYVVAK	60	66	2	NA	NA	L	24_3470_01_phospho	1	20240517_bbm1840_24-3470_Kelleher_Huang_01	4.55052e+06	NA	NA
sp|O75251|NDUS7_HUMAN	GEYVVAKLDDLVNWAR	60	75	3	NA	NA	L	24_3470_01_phospho	1	20240517_bbm1840_24-3470_Kelleher_Huang_01	3.7281e+06	NA	NA
sp|O75251|NDUS7_HUMAN	IVPVDIYIPGC[57.0215]PPTAEALLYGILQLQR	173	199	3	NA	NA	L	24_3470_01_phospho	1	20240517_bbm1840_24-3470_Kelleher_Huang_01	804894	NA	NA
sp|O75306|NDUS2_HUMAN	GEFGVYLVSDGSSRPYR	405	421	3	NA	NA	L	24_3470_01_phospho	1	20240517_bbm1840_24-3470_Kelleher_Huang_01	13512135	NA	NA
sp|O75306|NDUS2_HUMAN	APGFAHLAGLDK	426	437	2	NA	NA	L	24_3470_01_phospho	1	20240517_bbm1840_24-3470_Kelleher_Huang_01	2.6209e+06	NA	NA
sp|O75306|NDUS2_HUMAN	IKAPGFAHLAGLDK	424	437	3	NA	NA	L	24_3470_01_phospho	1	20240517_bbm1840_24-3470_Kelleher_Huang_01	4200145	NA	NA
sp|O75306|NDUS2_HUMAN	NITLNFGPQHPAAHGVLR	79	96	3	NA	NA	L	24_3470_01_phospho	1	20240517_bbm1840_24-3470_Kelleher_Huang_01	6492979	NA	NA
sp|O75306|NDUS2_HUMAN	IKAPGFAHLAGLDK	424	437	4	NA	NA	L	24_3470_01_phospho	1	20240517_bbm1840_24-3470_Kelleher_Huang_01	5.08312e+06	NA	NA
sp|O75306|NDUS2_HUMAN	NITLNFGPQHPAAHGVLR	79	96	4	NA	NA	L	24_3470_01_phospho	1	20240517_bbm1840_24-3470_Kelleher_Huang_01	11114220	NA	NA
sp|O75306|NDUS2_HUMAN	GSGIQWDLRK	295	304	2	NA	NA	L	24_3470_01_phospho	1	20240517_bbm1840_24-3470_Kelleher_Huang_01	2.37914e+06	NA	NA
sp|O75306|NDUS2_HUMAN	GSGIQWDLRK	295	304	3	NA	NA	L	24_3470_01_phospho	1	20240517_bbm1840_24-3470_Kelleher_Huang_01	10713907	NA	NA
sp|O75306|NDUS2_HUMAN	GDC[57.0215]YDRYLC[57.0215]R	324	333	3	NA	NA	L	24_3470_01_phospho	1	20240517_bbm1840_24-3470_Kelleher_Huang_01	1.86205e+06	NA	NA
sp|O75306|NDUS2_HUMAN	NFSLRLDELEELLTNNR	250	266	3	NA	NA	L	24_3470_01_phospho	1	20240517_bbm1840_24-3470_Kelleher_Huang_01	1.92379e+06	NA	NA
sp|O75306|NDUS2_HUMAN	TQPYDVYDQVEFDVPVGSR	305	323	2	NA	NA	L	24_3470_01_phospho	1	20240517_bbm1840_24-3470_Kelleher_Huang_01	2118589	NA	NA
sp|O75319|DUS11_HUMAN	TGYLIC[57.0215]R	159	165	2	NA	NA	L	24_3470_01_phospho	1	20240517_bbm1840_24-3470_Kelleher_Huang_01	3.20289e+06	NA	NA
sp|O75319|DUS11_HUMAN	YNLHQIQGHSAPR	239	251	4	NA	NA	L	24_3470_01_phospho	1	20240517_bbm1840_24-3470_Kelleher_Huang_01	4.41462e+06	NA	NA
sp|O75319|DUS11_HUMAN	YYKPEDLPETVPYLK	99	113	3	NA	NA	L	24_3470_01_phospho	1	20240517_bbm1840_24-3470_Kelleher_Huang_01	1.83092e+06	NA	NA
sp|O75330|HMMR_HUMAN	TSLSANNATLEK	127	138	2	NA	NA	L	24_3470_01_phospho	1	20240517_bbm1840_24-3470_Kelleher_Huang_01	4767867	NA	NA
sp|O75330|HMMR_HUMAN	SALKETEIKEITVSFLQK	519	536	3	NA	NA	L	24_3470_01_phospho	1	20240517_bbm1840_24-3470_Kelleher_Huang_01	4561787	NA	NA
sp|O75330|HMMR_HUMAN	LQEELNKVLGIK	672	683	3	NA	NA	L	24_3470_01_phospho	1	20240517_bbm1840_24-3470_Kelleher_Huang_01	3591509	NA	NA
sp|O75330|HMMR_HUMAN	LKDENSQLKSEVSK	644	657	3	NA	NA	L	24_3470_01_phospho	1	20240517_bbm1840_24-3470_Kelleher_Huang_01	2.08511e+06	NA	NA
sp|O75330|HMMR_HUMAN	IAQLEGK	209	215	2	NA	NA	L	24_3470_01_phospho	1	20240517_bbm1840_24-3470_Kelleher_Huang_01	4524838	NA	NA
sp|O75330|HMMR_HUMAN	LLYEELYNK	581	589	2	NA	NA	L	24_3470_01_phospho	1	20240517_bbm1840_24-3470_Kelleher_Huang_01	6.70286e+06	NA	NA
sp|O75330|HMMR_HUMAN	NAEDVQHQILATESSNQEYVR	490	510	3	NA	NA	L	24_3470_01_phospho	1	20240517_bbm1840_24-3470_Kelleher_Huang_01	3.86645e+06	NA	NA
sp|O75330|HMMR_HUMAN	ALTASEIEDLKLENSSLQEK	464	483	3	NA	NA	L	24_3470_01_phospho	1	20240517_bbm1840_24-3470_Kelleher_Huang_01	6844404	NA	NA
sp|O75330|HMMR_HUMAN	ELQIDSLLQQEKELSSSLHQK	339	359	4	NA	NA	L	24_3470_01_phospho	1	20240517_bbm1840_24-3470_Kelleher_Huang_01	4.57896e+06	NA	NA
sp|O75330|HMMR_HUMAN	FILEQQEREK	325	334	3	NA	NA	L	24_3470_01_phospho	1	20240517_bbm1840_24-3470_Kelleher_Huang_01	3.7023e+06	NA	NA
sp|O75340|PDCD6_HUMAN	n[42.0106]AAYSYRPGPGAGPGPAAGAALPDQSFLWNVFQR	2	34	3	NA	NA	L	24_3470_01_phospho	1	20240517_bbm1840_24-3470_Kelleher_Huang_01	2.01242e+06	NA	NA
sp|O75340|PDCD6_HUMAN	LSDQFHDILIR	126	136	3	NA	NA	L	24_3470_01_phospho	1	20240517_bbm1840_24-3470_Kelleher_Huang_01	15455284	NA	NA
sp|O75340|PDCD6_HUMAN	AGVNFSEFTGVWK	78	90	2	NA	NA	L	24_3470_01_phospho	1	20240517_bbm1840_24-3470_Kelleher_Huang_01	6115692	NA	NA
sp|O75340|PDCD6_HUMAN	YITDWQNVFR	91	100	2	NA	NA	L	24_3470_01_phospho	1	20240517_bbm1840_24-3470_Kelleher_Huang_01	10271230	NA	NA
sp|O75369|FLNB_HUMAN	SPFTVGVAAPLDLSK	932	946	2	NA	NA	L	24_3470_01_phospho	1	20240517_bbm1840_24-3470_Kelleher_Huang_01	2.15453e+06	NA	NA
sp|O75369|FLNB_HUMAN	FADEHVPGSPFTVK	2075	2088	3	NA	NA	L	24_3470_01_phospho	1	20240517_bbm1840_24-3470_Kelleher_Huang_01	3.60866e+06	NA	NA
sp|O75369|FLNB_HUMAN	AHGPGLEGGLVGKPAEFTIDTK	1045	1066	4	NA	NA	L	24_3470_01_phospho	1	20240517_bbm1840_24-3470_Kelleher_Huang_01	3722600	NA	NA
sp|O75369|FLNB_HUMAN	AWGPGLHGGIVGR	554	566	3	NA	NA	L	24_3470_01_phospho	1	20240517_bbm1840_24-3470_Kelleher_Huang_01	3.09199e+06	NA	NA
sp|O75369|FLNB_HUMAN	GLHVVEVTYDDVPIPNSPFK	1300	1319	3	NA	NA	L	24_3470_01_phospho	1	20240517_bbm1840_24-3470_Kelleher_Huang_01	2.78847e+06	NA	NA
sp|O75369|FLNB_HUMAN	LIALLEVLSQKR	50	61	3	NA	NA	L	24_3470_01_phospho	1	20240517_bbm1840_24-3470_Kelleher_Huang_01	4.04335e+06	NA	NA
sp|O75369|FLNB_HUMAN	VTVLFAGQHISK	329	340	3	NA	NA	L	24_3470_01_phospho	1	20240517_bbm1840_24-3470_Kelleher_Huang_01	2.48902e+06	NA	NA
sp|O75369|FLNB_HUMAN	VNIGQGSHPQK	734	744	3	NA	NA	L	24_3470_01_phospho	1	20240517_bbm1840_24-3470_Kelleher_Huang_01	8890450	NA	NA
sp|O75376|NCOR1_HUMAN	VEQQILK	195	201	2	NA	NA	L	24_3470_01_phospho	1	20240517_bbm1840_24-3470_Kelleher_Huang_01	6700314	NA	NA
sp|O75376|NCOR1_HUMAN	LITLADHIC[57.0215]QIITQDFAR	2048	2065	3	NA	NA	L	24_3470_01_phospho	1	20240517_bbm1840_24-3470_Kelleher_Huang_01	40133764	NA	NA
sp|O75376|NCOR1_HUMAN	S[79.9663]S[79.9663]TSPC[57.0215]GTSKSPNREWEVLQPAPHQVITNLPEGVR	989	1023	4	NA	NA	L	24_3470_01_phospho	1	20240517_bbm1840_24-3470_Kelleher_Huang_01	10662644	S(0.2844)S(0.2844)T(0.2844)S(0.2844)PCGT(0.2844)S(0.2844)KS(0.2844)PNREWEVLQPAPHQVIT(0.0094)NLPEGVR	NA
sp|O75376|NCOR1_HUMAN	SPSPSVR	1756	1762	2	NA	NA	L	24_3470_01_phospho	1	20240517_bbm1840_24-3470_Kelleher_Huang_01	6453970	NA	NA
sp|O75376|NCOR1_HUMAN	ISVESIPSLR	1153	1162	2	NA	NA	L	24_3470_01_phospho	1	20240517_bbm1840_24-3470_Kelleher_Huang_01	24228630	NA	NA
sp|O75376|NCOR1_HUMAN	SAAVSEQQQLEQK	1857	1869	2	NA	NA	L	24_3470_01_phospho	1	20240517_bbm1840_24-3470_Kelleher_Huang_01	31865472	NA	NA
sp|O75376|NCOR1_HUMAN	ISVESIPS[79.9663]LRGSITQGTPALPQTGIPTEALVK	1153	1184	3	NA	NA	L	24_3470_01_phospho	1	20240517_bbm1840_24-3470_Kelleher_Huang_01	6378628	IS(0.0070)VES(0.0135)IPS(0.2428)LRGS(0.2428)IT(0.2428)QGT(0.2428)PALPQT(0.0043)GIPT(0.0042)EALVK	NA
sp|O75376|NCOR1_HUMAN	QEQIDLEC[57.0215]R	980	988	2	NA	NA	L	24_3470_01_phospho	1	20240517_bbm1840_24-3470_Kelleher_Huang_01	2.60739e+06	NA	NA
sp|O75376|NCOR1_HUMAN	GHVIYEGK	1208	1215	2	NA	NA	L	24_3470_01_phospho	1	20240517_bbm1840_24-3470_Kelleher_Huang_01	24285206	NA	NA
sp|O75376|NCOR1_HUMAN	SYESVEGNIK	1246	1255	2	NA	NA	L	24_3470_01_phospho	1	20240517_bbm1840_24-3470_Kelleher_Huang_01	14275323	NA	NA
sp|O75376|NCOR1_HUMAN	ESKHEAARLEENLR	1841	1854	4	NA	NA	L	24_3470_01_phospho	1	20240517_bbm1840_24-3470_Kelleher_Huang_01	3424907	NA	NA
sp|O75376|NCOR1_HUMAN	SATLPYIKQEEFSPR	1099	1113	3	NA	NA	L	24_3470_01_phospho	1	20240517_bbm1840_24-3470_Kelleher_Huang_01	14953867	NA	NA
sp|O75376|NCOR1_HUMAN	SIHEIPR	1350	1356	2	NA	NA	L	24_3470_01_phospho	1	20240517_bbm1840_24-3470_Kelleher_Huang_01	1.65984e+06	NA	NA
sp|O75376|NCOR1_HUMAN	SPVPGVDPVVSHSPFDPHHR	1533	1552	4	NA	NA	L	24_3470_01_phospho	1	20240517_bbm1840_24-3470_Kelleher_Huang_01	8651703	NA	NA
sp|O75376|NCOR1_HUMAN	SIHEIPRQDILTQESR	1350	1365	3	NA	NA	L	24_3470_01_phospho	1	20240517_bbm1840_24-3470_Kelleher_Huang_01	7.46389e+06	NA	NA
sp|O75376|NCOR1_HUMAN	LIT[79.9663]LADHIC[57.0215]QIITQDFAR	2048	2065	2	NA	NA	L	24_3470_01_phospho	1	20240517_bbm1840_24-3470_Kelleher_Huang_01	1.97763e+06	LIT(0.9348)LADHICQIIT(0.0652)QDFAR	NA
sp|O75376|NCOR1_HUMAN	LIT[79.9663]LADHIC[57.0215]QIITQDFAR	2048	2065	3	NA	NA	L	24_3470_01_phospho	1	20240517_bbm1840_24-3470_Kelleher_Huang_01	5.95491e+06	LIT(0.9382)LADHICQIIT(0.0618)QDFAR	NA
sp|O75376|NCOR1_HUMAN	SIHEIPRQDILTQESR	1350	1365	4	NA	NA	L	24_3470_01_phospho	1	20240517_bbm1840_24-3470_Kelleher_Huang_01	14211484	NA	NA
sp|O75376|NCOR1_HUMAN	RT[79.9663]SYEPFHPGPSPVDHDSLESK	86	107	4	NA	NA	L	24_3470_01_phospho	1	20240517_bbm1840_24-3470_Kelleher_Huang_01	5.81892e+06	RT(0.3187)S(0.3187)Y(0.3187)EPFHPGPS(0.0183)PVDHDS(0.0134)LES(0.0122)K	NA
sp|O75376|NCOR1_HUMAN	EQPLGLPYPATR	1639	1650	2	NA	NA	L	24_3470_01_phospho	1	20240517_bbm1840_24-3470_Kelleher_Huang_01	36228412	NA	NA
sp|O75376|NCOR1_HUMAN	IAAASSDLYLRPGSEQPGRPGSHGYVR	1729	1755	4	NA	NA	L	24_3470_01_phospho	1	20240517_bbm1840_24-3470_Kelleher_Huang_01	25007476	NA	NA
sp|O75376|NCOR1_HUMAN	IAAASSDLYLRPGSEQPGRPGSHGYVR	1729	1755	5	NA	NA	L	24_3470_01_phospho	1	20240517_bbm1840_24-3470_Kelleher_Huang_01	36939360	NA	NA
sp|O75376|NCOR1_HUMAN	GSQSSDSSSSLSSHRYETPSDAIEVIS[79.9663]PAS[79.9663]SPAPPQEK	1951	1988	4	NA	NA	L	24_3470_01_phospho	1	20240517_bbm1840_24-3470_Kelleher_Huang_01	5003065	GS(0.0203)QS(0.0203)S(0.0203)DS(0.0203)S(0.0203)S(0.0203)S(0.0203)LS(0.0203)S(0.0203)HRY(0.0203)ET(0.0203)PS(0.0203)DAIEVIS(0.7702)PAS(0.4929)S(0.4929)PAPPQEK	NA
sp|O75376|NCOR1_HUMAN	ESPVSAPLEGLIC[57.0215]R	1262	1275	2	NA	NA	L	24_3470_01_phospho	1	20240517_bbm1840_24-3470_Kelleher_Huang_01	2.5965e+06	NA	NA
sp|O75376|NCOR1_HUMAN	VDREIAKVEQQILK	188	201	3	NA	NA	L	24_3470_01_phospho	1	20240517_bbm1840_24-3470_Kelleher_Huang_01	3.85392e+06	NA	NA
sp|O75376|NCOR1_HUMAN	LPTTRPTRPPPPLIPSSK	1024	1041	3	NA	NA	L	24_3470_01_phospho	1	20240517_bbm1840_24-3470_Kelleher_Huang_01	2.78853e+06	NA	NA
sp|O75376|NCOR1_HUMAN	TTITAANFIDVIITR	1925	1939	2	NA	NA	L	24_3470_01_phospho	1	20240517_bbm1840_24-3470_Kelleher_Huang_01	7.19769e+06	NA	NA
sp|O75376|NCOR1_HUMAN	LPTTRPTRPPPPLIPSSK	1024	1041	4	NA	NA	L	24_3470_01_phospho	1	20240517_bbm1840_24-3470_Kelleher_Huang_01	31842272	NA	NA
sp|O75376|NCOR1_HUMAN	SSHLEVSQASQLLQQQQQQQLR	45	66	3	NA	NA	L	24_3470_01_phospho	1	20240517_bbm1840_24-3470_Kelleher_Huang_01	38749660	NA	NA
sp|O75376|NCOR1_HUMAN	SGHILSYDNIK	1216	1226	2	NA	NA	L	24_3470_01_phospho	1	20240517_bbm1840_24-3470_Kelleher_Huang_01	5110246	NA	NA
sp|O75376|NCOR1_HUMAN	SGHILSYDNIK	1216	1226	3	NA	NA	L	24_3470_01_phospho	1	20240517_bbm1840_24-3470_Kelleher_Huang_01	41414072	NA	NA
sp|O75376|NCOR1_HUMAN	NFGLIASYLER	458	468	2	NA	NA	L	24_3470_01_phospho	1	20240517_bbm1840_24-3470_Kelleher_Huang_01	20895032	NA	NA
sp|O75376|NCOR1_HUMAN	QTILNDYITSQQMQVNLRPDVAR	1611	1633	3	NA	NA	L	24_3470_01_phospho	1	20240517_bbm1840_24-3470_Kelleher_Huang_01	875591	NA	NA
sp|O75376|NCOR1_HUMAN	LEQVSDSHFQR	111	121	2	NA	NA	L	24_3470_01_phospho	1	20240517_bbm1840_24-3470_Kelleher_Huang_01	3.56697e+06	NA	NA
sp|O75376|NCOR1_HUMAN	SVPDC[57.0215]VLYYYLTK	470	482	2	NA	NA	L	24_3470_01_phospho	1	20240517_bbm1840_24-3470_Kelleher_Huang_01	9063482	NA	NA
sp|O75376|NCOR1_HUMAN	TLEVEKR	1870	1876	2	NA	NA	L	24_3470_01_phospho	1	20240517_bbm1840_24-3470_Kelleher_Huang_01	5082214	NA	NA
sp|O75376|NCOR1_HUMAN	KVDRIENNPR	321	330	3	NA	NA	L	24_3470_01_phospho	1	20240517_bbm1840_24-3470_Kelleher_Huang_01	10587168	NA	NA
sp|O75376|NCOR1_HUMAN	LEQVSDSHFQR	111	121	3	NA	NA	L	24_3470_01_phospho	1	20240517_bbm1840_24-3470_Kelleher_Huang_01	27288048	NA	NA
sp|O75376|NCOR1_HUMAN	RHNLDNLLQQHK	672	683	4	NA	NA	L	24_3470_01_phospho	1	20240517_bbm1840_24-3470_Kelleher_Huang_01	19899390	NA	NA
sp|O75376|NCOR1_HUMAN	GSTAGEVYR	1553	1561	2	NA	NA	L	24_3470_01_phospho	1	20240517_bbm1840_24-3470_Kelleher_Huang_01	19165944	NA	NA
sp|O75376|NCOR1_HUMAN	SEHEISEIIDGLSEQENNEK	376	395	3	NA	NA	L	24_3470_01_phospho	1	20240517_bbm1840_24-3470_Kelleher_Huang_01	15009046	NA	NA
sp|O75376|NCOR1_HUMAN	YNTAADALAALVDAAASAPQMDVSK	1814	1838	3	NA	NA	L	24_3470_01_phospho	1	20240517_bbm1840_24-3470_Kelleher_Huang_01	2.1208e+06	NA	NA
sp|O75376|NCOR1_HUMAN	TAHEISLKR	1237	1245	2	NA	NA	L	24_3470_01_phospho	1	20240517_bbm1840_24-3470_Kelleher_Huang_01	1987887	NA	NA
sp|O75376|NCOR1_HUMAN	YNTAADALAALVDAAASAPQM[15.9949]DVSK	1814	1838	3	NA	NA	L	24_3470_01_phospho	1	20240517_bbm1840_24-3470_Kelleher_Huang_01	2.71071e+06	NA	YNTAADALAALVDAAASAPQM(1.0000)DVSK
sp|O75376|NCOR1_HUMAN	NFYFNYK	664	670	2	NA	NA	L	24_3470_01_phospho	1	20240517_bbm1840_24-3470_Kelleher_Huang_01	10846326	NA	NA
sp|O75376|NCOR1_HUMAN	HTS[79.9663]VVSSGPSVLR	1448	1460	2	NA	NA	L	24_3470_01_phospho	1	20240517_bbm1840_24-3470_Kelleher_Huang_01	12263281	HT(0.0331)S(0.9070)VVS(0.0208)S(0.0200)GPS(0.0192)VLR	NA
sp|O75376|NCOR1_HUMAN	NFYFNYKR	664	671	3	NA	NA	L	24_3470_01_phospho	1	20240517_bbm1840_24-3470_Kelleher_Huang_01	3563331	NA	NA
sp|O75376|NCOR1_HUMAN	QRQEQIDLEC[57.0215]R	978	988	2	NA	NA	L	24_3470_01_phospho	1	20240517_bbm1840_24-3470_Kelleher_Huang_01	1.77077e+06	NA	NA
sp|O75376|NCOR1_HUMAN	QRQEQIDLEC[57.0215]R	978	988	3	NA	NA	L	24_3470_01_phospho	1	20240517_bbm1840_24-3470_Kelleher_Huang_01	15464067	NA	NA
sp|O75376|NCOR1_HUMAN	YEEELRTR	1915	1922	3	NA	NA	L	24_3470_01_phospho	1	20240517_bbm1840_24-3470_Kelleher_Huang_01	5334649	NA	NA
sp|O75376|NCOR1_HUMAN	NDARS[79.9663]PGSISYLPSFFTK	2180	2197	3	NA	NA	L	24_3470_01_phospho	1	20240517_bbm1840_24-3470_Kelleher_Huang_01	8388768	NDARS(0.8815)PGS(0.0545)IS(0.0187)Y(0.0165)LPS(0.0146)FFT(0.0143)K	NA
sp|O75376|NCOR1_HUMAN	NDARS[79.9663]PGS[79.9663]ISYLPSFFTK	2180	2197	2	NA	NA	L	24_3470_01_phospho	1	20240517_bbm1840_24-3470_Kelleher_Huang_01	3.16743e+06	NDARS(0.8894)PGS(0.8877)IS(0.0827)Y(0.0691)LPS(0.0367)FFT(0.0345)K	NA
sp|O75376|NCOR1_HUMAN	NDARS[79.9663]PGS[79.9663]ISYLPSFFTK	2180	2197	3	NA	NA	L	24_3470_01_phospho	1	20240517_bbm1840_24-3470_Kelleher_Huang_01	8240708	NDARS(0.9054)PGS(0.9047)IS(0.0728)Y(0.0511)LPS(0.0333)FFT(0.0328)K	NA
sp|O75376|NCOR1_HUMAN	GTAGAIQEGSITR	1134	1146	2	NA	NA	L	24_3470_01_phospho	1	20240517_bbm1840_24-3470_Kelleher_Huang_01	16659479	NA	NA
sp|O75376|NCOR1_HUMAN	GTAGAIQEGSIT[79.9663]RGTPTSK	1134	1152	2	NA	NA	L	24_3470_01_phospho	1	20240517_bbm1840_24-3470_Kelleher_Huang_01	2.70638e+06	GT(0.0143)AGAIQEGS(0.1034)IT(0.4252)RGT(0.4252)PT(0.0164)S(0.0155)K	NA
sp|O75376|NCOR1_HUMAN	GTAGAIQEGS[79.9663]ITRGTPTSK	1134	1152	3	NA	NA	L	24_3470_01_phospho	1	20240517_bbm1840_24-3470_Kelleher_Huang_01	10153199	GT(0.0089)AGAIQEGS(0.3242)IT(0.3242)RGT(0.3242)PT(0.0096)S(0.0089)K	NA
sp|O75376|NCOR1_HUMAN	AQLSPGIYDDTSAR	1469	1482	2	NA	NA	L	24_3470_01_phospho	1	20240517_bbm1840_24-3470_Kelleher_Huang_01	2427445	NA	NA
sp|O75376|NCOR1_HUMAN	AQLS[79.9663]PGIYDDTSAR	1469	1482	2	NA	NA	L	24_3470_01_phospho	1	20240517_bbm1840_24-3470_Kelleher_Huang_01	7450587	AQLS(0.9329)PGIY(0.0227)DDT(0.0222)S(0.0221)AR	NA
sp|O75376|NCOR1_HUMAN	IFEGLGPK	253	260	2	NA	NA	L	24_3470_01_phospho	1	20240517_bbm1840_24-3470_Kelleher_Huang_01	9403630	NA	NA
sp|O75376|NCOR1_HUMAN	AFEGAITK	1327	1334	2	NA	NA	L	24_3470_01_phospho	1	20240517_bbm1840_24-3470_Kelleher_Huang_01	30652904	NA	NA
sp|O75376|NCOR1_HUMAN	SQNSQPEGLLVR	1114	1125	2	NA	NA	L	24_3470_01_phospho	1	20240517_bbm1840_24-3470_Kelleher_Huang_01	29055772	NA	NA
sp|O75376|NCOR1_HUMAN	SRYEEELR	1913	1920	2	NA	NA	L	24_3470_01_phospho	1	20240517_bbm1840_24-3470_Kelleher_Huang_01	5.44462e+06	NA	NA
sp|O75376|NCOR1_HUMAN	SRYEEELR	1913	1920	3	NA	NA	L	24_3470_01_phospho	1	20240517_bbm1840_24-3470_Kelleher_Huang_01	15805869	NA	NA
sp|O75376|NCOR1_HUMAN	KSTLT[79.9663]PTQR	1518	1526	2	NA	NA	L	24_3470_01_phospho	1	20240517_bbm1840_24-3470_Kelleher_Huang_01	7375340	KS(0.0468)T(0.2261)LT(0.7047)PT(0.0224)QR	NA
sp|O75376|NCOR1_HUMAN	SRYEEELRTR	1913	1922	3	NA	NA	L	24_3470_01_phospho	1	20240517_bbm1840_24-3470_Kelleher_Huang_01	8482036	NA	NA
sp|O75376|NCOR1_HUMAN	ALDPAAAAYLFQR	1577	1589	3	NA	NA	L	24_3470_01_phospho	1	20240517_bbm1840_24-3470_Kelleher_Huang_01	9358085	NA	NA
sp|O75376|NCOR1_HUMAN	KSVPDC[57.0215]VLYYYLTK	469	482	3	NA	NA	L	24_3470_01_phospho	1	20240517_bbm1840_24-3470_Kelleher_Huang_01	13993817	NA	NA
sp|O75376|NCOR1_HUMAN	SIVQIIYDENR	234	244	2	NA	NA	L	24_3470_01_phospho	1	20240517_bbm1840_24-3470_Kelleher_Huang_01	11258546	NA	NA
sp|O75376|NCOR1_HUMAN	SIVQIIYDENRK	234	245	3	NA	NA	L	24_3470_01_phospho	1	20240517_bbm1840_24-3470_Kelleher_Huang_01	9797670	NA	NA
sp|O75376|NCOR1_HUMAN	SHVSSEPYEPIS[79.9663]PPQVPVVHEKQDS[79.9663]LLLLSQR	2140	2171	4	NA	NA	L	24_3470_01_phospho	1	20240517_bbm1840_24-3470_Kelleher_Huang_01	14042946	S(0.0235)HVS(0.0269)S(0.0278)EPY(0.0384)EPIS(0.6530)PPQVPVVHEKQDS(0.7296)LLLLS(0.5007)QR	NA
sp|O75376|NCOR1_HUMAN	VELPLYNQPSDTK	261	273	2	NA	NA	L	24_3470_01_phospho	1	20240517_bbm1840_24-3470_Kelleher_Huang_01	3.65416e+06	NA	NA
sp|O75376|NCOR1_HUMAN	GKPYDGITTIK	1335	1345	2	NA	NA	L	24_3470_01_phospho	1	20240517_bbm1840_24-3470_Kelleher_Huang_01	12664203	NA	NA
sp|O75376|NCOR1_HUMAN	GKPYDGITTIK	1335	1345	3	NA	NA	L	24_3470_01_phospho	1	20240517_bbm1840_24-3470_Kelleher_Huang_01	21952104	NA	NA
sp|O75376|NCOR1_HUMAN	HQQEFAVPDYR	34	44	3	NA	NA	L	24_3470_01_phospho	1	20240517_bbm1840_24-3470_Kelleher_Huang_01	17294952	NA	NA
sp|O75376|NCOR1_HUMAN	VSAAVLPLVHPLPEGLR	122	138	2	NA	NA	L	24_3470_01_phospho	1	20240517_bbm1840_24-3470_Kelleher_Huang_01	413397	NA	NA
sp|O75376|NCOR1_HUMAN	VSAAVLPLVHPLPEGLR	122	138	3	NA	NA	L	24_3470_01_phospho	1	20240517_bbm1840_24-3470_Kelleher_Huang_01	54236604	NA	NA
sp|O75376|NCOR1_HUMAN	GAEPAEQRNDARS[79.9663]PGS[79.9663]ISYLPSFFTK	2172	2197	3	NA	NA	L	24_3470_01_phospho	1	20240517_bbm1840_24-3470_Kelleher_Huang_01	805882	GAEPAEQRNDARS(0.4383)PGS(0.4383)IS(0.4383)Y(0.4383)LPS(0.1816)FFT(0.0652)K	NA
sp|O75376|NCOR1_HUMAN	EIAKVEQQILK	191	201	3	NA	NA	L	24_3470_01_phospho	1	20240517_bbm1840_24-3470_Kelleher_Huang_01	5.90755e+06	NA	NA
sp|O75376|NCOR1_HUMAN	GHSFADPASNLGLEDIIR	2251	2268	3	NA	NA	L	24_3470_01_phospho	1	20240517_bbm1840_24-3470_Kelleher_Huang_01	23383180	NA	NA
sp|O75376|NCOR1_HUMAN	TSDVTISSNK	1502	1511	2	NA	NA	L	24_3470_01_phospho	1	20240517_bbm1840_24-3470_Kelleher_Huang_01	14639316	NA	NA
sp|O75376|NCOR1_HUMAN	IWEREPAPLLSAQYETLSDSDD	2419	2440	2	NA	NA	L	24_3470_01_phospho	1	20240517_bbm1840_24-3470_Kelleher_Huang_01	1.39641e+06	NA	NA
sp|O75376|NCOR1_HUMAN	GHSFADPASNLGLEDIIRK	2251	2269	3	NA	NA	L	24_3470_01_phospho	1	20240517_bbm1840_24-3470_Kelleher_Huang_01	15597546	NA	NA
sp|O75376|NCOR1_HUMAN	GSITQGTPALPQTGIPTEALVK	1163	1184	2	NA	NA	L	24_3470_01_phospho	1	20240517_bbm1840_24-3470_Kelleher_Huang_01	10751468	NA	NA
sp|O75376|NCOR1_HUMAN	IWEREPAPLLSAQYETLS[79.9663]DSDD	2419	2440	2	NA	NA	L	24_3470_01_phospho	1	20240517_bbm1840_24-3470_Kelleher_Huang_01	688267	IWEREPAPLLS(0.0173)AQY(0.0279)ET(0.1234)LS(0.4157)DS(0.4157)DD	NA
sp|O75376|NCOR1_HUMAN	GSITQGTPALPQTGIPTEALVK	1163	1184	3	NA	NA	L	24_3470_01_phospho	1	20240517_bbm1840_24-3470_Kelleher_Huang_01	3860936	NA	NA
sp|O75376|NCOR1_HUMAN	GAGLSATIAR	366	375	2	NA	NA	L	24_3470_01_phospho	1	20240517_bbm1840_24-3470_Kelleher_Huang_01	15344256	NA	NA
sp|O75396|SC22B_HUMAN	KVPTVSRPYSFIEFDTFIQK	102	121	4	NA	NA	L	24_3470_01_phospho	1	20240517_bbm1840_24-3470_Kelleher_Huang_01	3.50311e+06	NA	NA
sp|O75400|PR40A_HUMAN	LAFNSLLEKAEAR	719	731	2	NA	NA	L	24_3470_01_phospho	1	20240517_bbm1840_24-3470_Kelleher_Huang_01	46512732	NA	NA
sp|O75400|PR40A_HUMAN	LAFNSLLEKAEAR	719	731	3	NA	NA	L	24_3470_01_phospho	1	20240517_bbm1840_24-3470_Kelleher_Huang_01	1122896260	NA	NA
sp|O75400|PR40A_HUMAN	LAFNSLLEKAEARER	719	733	3	NA	NA	L	24_3470_01_phospho	1	20240517_bbm1840_24-3470_Kelleher_Huang_01	2.61338e+06	NA	NA
sp|O75400|PR40A_HUMAN	ALEKEEEEEK	587	596	3	NA	NA	L	24_3470_01_phospho	1	20240517_bbm1840_24-3470_Kelleher_Huang_01	28719192	NA	NA
sp|O75400|PR40A_HUMAN	ALEKEEEEEKQK	587	598	2	NA	NA	L	24_3470_01_phospho	1	20240517_bbm1840_24-3470_Kelleher_Huang_01	111797808	NA	NA
sp|O75400|PR40A_HUMAN	FVKEPAFEDITLESER	774	789	2	NA	NA	L	24_3470_01_phospho	1	20240517_bbm1840_24-3470_Kelleher_Huang_01	185409824	NA	NA
sp|O75400|PR40A_HUMAN	FVKEPAFEDITLESER	774	789	3	NA	NA	L	24_3470_01_phospho	1	20240517_bbm1840_24-3470_Kelleher_Huang_01	6559434800	NA	NA
sp|O75400|PR40A_HUMAN	ALEKEEEEEKQK	587	598	3	NA	NA	L	24_3470_01_phospho	1	20240517_bbm1840_24-3470_Kelleher_Huang_01	3983199230	NA	NA
sp|O75400|PR40A_HUMAN	QETVADFTPK	366	375	2	NA	NA	L	24_3470_01_phospho	1	20240517_bbm1840_24-3470_Kelleher_Huang_01	18036490	NA	NA
sp|O75400|PR40A_HUMAN	FVKEPAFEDITLESERK	774	790	3	NA	NA	L	24_3470_01_phospho	1	20240517_bbm1840_24-3470_Kelleher_Huang_01	16852932	NA	NA
sp|O75400|PR40A_HUMAN	FVKEPAFEDITLESERK	774	790	4	NA	NA	L	24_3470_01_phospho	1	20240517_bbm1840_24-3470_Kelleher_Huang_01	160627104	NA	NA
sp|O75400|PR40A_HUMAN	KTYTWNTK	386	393	2	NA	NA	L	24_3470_01_phospho	1	20240517_bbm1840_24-3470_Kelleher_Huang_01	12941772	NA	NA
sp|O75400|PR40A_HUMAN	KTYTWNTKEEAK	386	397	2	NA	NA	L	24_3470_01_phospho	1	20240517_bbm1840_24-3470_Kelleher_Huang_01	9836748	NA	NA
sp|O75400|PR40A_HUMAN	KTYTWNTKEEAK	386	397	3	NA	NA	L	24_3470_01_phospho	1	20240517_bbm1840_24-3470_Kelleher_Huang_01	201561648	NA	NA
sp|O75400|PR40A_HUMAN	KTYTWNTKEEAK	386	397	4	NA	NA	L	24_3470_01_phospho	1	20240517_bbm1840_24-3470_Kelleher_Huang_01	4.65839e+06	NA	NA
sp|O75400|PR40A_HUMAN	KTYT[79.9663]WNTKEEAK	386	397	3	NA	NA	L	24_3470_01_phospho	1	20240517_bbm1840_24-3470_Kelleher_Huang_01	10894838	KT(0.0573)Y(0.1959)T(0.7195)WNT(0.0273)KEEAK	NA
sp|O75400|PR40A_HUMAN	LSGSSLC[57.0215]SGSWVSADGFLR	33	51	2	NA	NA	L	24_3470_01_phospho	1	20240517_bbm1840_24-3470_Kelleher_Huang_01	5947113	NA	NA
sp|O75400|PR40A_HUMAN	TPAEQLLSK	176	184	2	NA	NA	L	24_3470_01_phospho	1	20240517_bbm1840_24-3470_Kelleher_Huang_01	17186038	NA	NA
sp|O75400|PR40A_HUMAN	RNWEALK	529	535	2	NA	NA	L	24_3470_01_phospho	1	20240517_bbm1840_24-3470_Kelleher_Huang_01	81997760	NA	NA
sp|O75400|PR40A_HUMAN	C[57.0215]PWKEYK	185	191	2	NA	NA	L	24_3470_01_phospho	1	20240517_bbm1840_24-3470_Kelleher_Huang_01	162936256	NA	NA
sp|O75400|PR40A_HUMAN	FLENHEK	470	476	2	NA	NA	L	24_3470_01_phospho	1	20240517_bbm1840_24-3470_Kelleher_Huang_01	424816896	NA	NA
sp|O75400|PR40A_HUMAN	FLENHEKM[15.9949]TSTTR	470	482	3	NA	NA	L	24_3470_01_phospho	1	20240517_bbm1840_24-3470_Kelleher_Huang_01	6.87337e+06	NA	FLENHEKM(1.0000)TSTTR
sp|O75400|PR40A_HUMAN	IIKDILK	678	684	2	NA	NA	L	24_3470_01_phospho	1	20240517_bbm1840_24-3470_Kelleher_Huang_01	198707664	NA	NA
sp|O75400|PR40A_HUMAN	FLENHEKM[15.9949]TSTTR	470	482	4	NA	NA	L	24_3470_01_phospho	1	20240517_bbm1840_24-3470_Kelleher_Huang_01	12244732	NA	FLENHEKM(1.0000)TSTTR
sp|O75400|PR40A_HUMAN	IIKDILKDK	678	686	2	NA	NA	L	24_3470_01_phospho	1	20240517_bbm1840_24-3470_Kelleher_Huang_01	18385842	NA	NA
sp|O75400|PR40A_HUMAN	IIKDILKDK	678	686	3	NA	NA	L	24_3470_01_phospho	1	20240517_bbm1840_24-3470_Kelleher_Huang_01	206964640	NA	NA
sp|O75400|PR40A_HUMAN	M[15.9949]IINDPR	421	427	2	NA	NA	L	24_3470_01_phospho	1	20240517_bbm1840_24-3470_Kelleher_Huang_01	88717432	NA	M(1.0000)IINDPR
sp|O75400|PR40A_HUMAN	EYKSDSGKPYYYNSQTK	189	205	2	NA	NA	L	24_3470_01_phospho	1	20240517_bbm1840_24-3470_Kelleher_Huang_01	11290860	NA	NA
sp|O75400|PR40A_HUMAN	EYKSDSGKPYYYNSQTK	189	205	3	NA	NA	L	24_3470_01_phospho	1	20240517_bbm1840_24-3470_Kelleher_Huang_01	91035736	NA	NA
sp|O75400|PR40A_HUMAN	EYKSDSGKPYYYNSQTK	189	205	4	NA	NA	L	24_3470_01_phospho	1	20240517_bbm1840_24-3470_Kelleher_Huang_01	152452608	NA	NA
sp|O75400|PR40A_HUMAN	DKGFVVEVNTTFEDFVAIISSTK	685	707	3	NA	NA	L	24_3470_01_phospho	1	20240517_bbm1840_24-3470_Kelleher_Huang_01	3356358	NA	NA
sp|O75400|PR40A_HUMAN	DKGFVVEVNTTFEDFVAIISSTKR	685	708	3	NA	NA	L	24_3470_01_phospho	1	20240517_bbm1840_24-3470_Kelleher_Huang_01	9367056	NA	NA
sp|O75400|PR40A_HUMAN	DKGFVVEVNTTFEDFVAIISSTKR	685	708	4	NA	NA	L	24_3470_01_phospho	1	20240517_bbm1840_24-3470_Kelleher_Huang_01	32746012	NA	NA
sp|O75400|PR40A_HUMAN	SPDGRTYYYNTETK	151	164	3	NA	NA	L	24_3470_01_phospho	1	20240517_bbm1840_24-3470_Kelleher_Huang_01	4.62914e+06	NA	NA
sp|O75400|PR40A_HUMAN	RVPSNASWEQAMK	408	420	2	NA	NA	L	24_3470_01_phospho	1	20240517_bbm1840_24-3470_Kelleher_Huang_01	7002943	NA	NA
sp|O75400|PR40A_HUMAN	RVPSNASWEQAMK	408	420	3	NA	NA	L	24_3470_01_phospho	1	20240517_bbm1840_24-3470_Kelleher_Huang_01	34648076	NA	NA
sp|O75400|PR40A_HUMAN	RVPSNASWEQAM[15.9949]K	408	420	2	NA	NA	L	24_3470_01_phospho	1	20240517_bbm1840_24-3470_Kelleher_Huang_01	6.87784e+06	NA	RVPSNASWEQAM(1.0000)K
sp|O75400|PR40A_HUMAN	RVPSNASWEQAM[15.9949]K	408	420	3	NA	NA	L	24_3470_01_phospho	1	20240517_bbm1840_24-3470_Kelleher_Huang_01	60765088	NA	RVPSNASWEQAM(1.0000)K
sp|O75400|PR40A_HUMAN	PKELEDLEGYQNTIVAGSLITK	212	233	3	NA	NA	L	24_3470_01_phospho	1	20240517_bbm1840_24-3470_Kelleher_Huang_01	8863178	NA	NA
sp|O75400|PR40A_HUMAN	VPSNASWEQAMK	409	420	2	NA	NA	L	24_3470_01_phospho	1	20240517_bbm1840_24-3470_Kelleher_Huang_01	7296080	NA	NA
sp|O75400|PR40A_HUMAN	HKSDSPES[79.9663]DAEREK	881	894	3	NA	NA	L	24_3470_01_phospho	1	20240517_bbm1840_24-3470_Kelleher_Huang_01	7766706	HKS(0.0627)DS(0.0627)PES(0.8746)DAEREK	NA
sp|O75400|PR40A_HUMAN	VPSNASWEQAM[15.9949]K	409	420	2	NA	NA	L	24_3470_01_phospho	1	20240517_bbm1840_24-3470_Kelleher_Huang_01	15800315	NA	VPSNASWEQAM(1.0000)K
sp|O75400|PR40A_HUMAN	HKSDS[79.9663]PES[79.9663]DAEREK	881	894	3	NA	NA	L	24_3470_01_phospho	1	20240517_bbm1840_24-3470_Kelleher_Huang_01	31726770	HKS(0.1390)DS(0.9307)PES(0.9303)DAEREK	NA
sp|O75400|PR40A_HUMAN	EPAFEDITLESER	777	789	2	NA	NA	L	24_3470_01_phospho	1	20240517_bbm1840_24-3470_Kelleher_Huang_01	168804832	NA	NA
sp|O75400|PR40A_HUMAN	HKS[79.9663]DSPES[79.9663]DAEREK	881	894	3	NA	NA	L	24_3470_01_phospho	1	20240517_bbm1840_24-3470_Kelleher_Huang_01	15397334	HKS(0.8201)DS(0.3581)PES(0.8219)DAEREK	NA
sp|O75400|PR40A_HUMAN	HKS[79.9663]DS[79.9663]PES[79.9663]DAEREK	881	894	2	NA	NA	L	24_3470_01_phospho	1	20240517_bbm1840_24-3470_Kelleher_Huang_01	12441970	HKS(1.0000)DS(1.0000)PES(1.0000)DAEREK	NA
sp|O75400|PR40A_HUMAN	HKS[79.9663]DS[79.9663]PES[79.9663]DAEREK	881	894	3	NA	NA	L	24_3470_01_phospho	1	20240517_bbm1840_24-3470_Kelleher_Huang_01	47277684	HKS(1.0000)DS(1.0000)PES(1.0000)DAEREK	NA
sp|O75400|PR40A_HUMAN	EDALIC[57.0215]FEEHIR	575	586	3	NA	NA	L	24_3470_01_phospho	1	20240517_bbm1840_24-3470_Kelleher_Huang_01	5.41461e+06	NA	NA
sp|O75400|PR40A_HUMAN	FYVEDLK	663	669	2	NA	NA	L	24_3470_01_phospho	1	20240517_bbm1840_24-3470_Kelleher_Huang_01	202597792	NA	NA
sp|O75400|PR40A_HUMAN	FYVEDLKAR	663	671	2	NA	NA	L	24_3470_01_phospho	1	20240517_bbm1840_24-3470_Kelleher_Huang_01	174142752	NA	NA
sp|O75400|PR40A_HUMAN	FYVEDLKAR	663	671	3	NA	NA	L	24_3470_01_phospho	1	20240517_bbm1840_24-3470_Kelleher_Huang_01	1984118140	NA	NA
sp|O75400|PR40A_HUMAN	PYYYNSQTK	197	205	2	NA	NA	L	24_3470_01_phospho	1	20240517_bbm1840_24-3470_Kelleher_Huang_01	2.20866e+06	NA	NA
sp|O75400|PR40A_HUMAN	TLLEQLDDDQ	948	957	2	NA	NA	L	24_3470_01_phospho	1	20240517_bbm1840_24-3470_Kelleher_Huang_01	1878837380	NA	NA
sp|O75400|PR40A_HUMAN	QAAPPIELDAVWEDIR	756	771	2	NA	NA	L	24_3470_01_phospho	1	20240517_bbm1840_24-3470_Kelleher_Huang_01	71565768	NA	NA
sp|O75400|PR40A_HUMAN	KQAFNAYK	438	445	2	NA	NA	L	24_3470_01_phospho	1	20240517_bbm1840_24-3470_Kelleher_Huang_01	99154544	NA	NA
sp|O75400|PR40A_HUMAN	QAAPPIELDAVWEDIR	756	771	3	NA	NA	L	24_3470_01_phospho	1	20240517_bbm1840_24-3470_Kelleher_Huang_01	20003706	NA	NA
sp|O75400|PR40A_HUMAN	QAAPPIELDAVWEDIRER	756	773	3	NA	NA	L	24_3470_01_phospho	1	20240517_bbm1840_24-3470_Kelleher_Huang_01	3356492800	NA	NA
sp|O75400|PR40A_HUMAN	ELEDLEGYQNTIVAGSLITK	214	233	2	NA	NA	L	24_3470_01_phospho	1	20240517_bbm1840_24-3470_Kelleher_Huang_01	1005815490	NA	NA
sp|O75400|PR40A_HUMAN	ELEDLEGYQNTIVAGSLITK	214	233	3	NA	NA	L	24_3470_01_phospho	1	20240517_bbm1840_24-3470_Kelleher_Huang_01	393652640	NA	NA
sp|O75400|PR40A_HUMAN	ELEDLEGYQNTIVAGS[79.9663]LITK	214	233	2	NA	NA	L	24_3470_01_phospho	1	20240517_bbm1840_24-3470_Kelleher_Huang_01	45705648	ELEDLEGY(0.0284)QNT(0.0317)IVAGS(0.9029)LIT(0.0370)K	NA
sp|O75400|PR40A_HUMAN	ELEDLEGYQNTIVAGS[79.9663]LITK	214	233	3	NA	NA	L	24_3470_01_phospho	1	20240517_bbm1840_24-3470_Kelleher_Huang_01	11213193	ELEDLEGY(0.0341)QNT(0.0367)IVAGS(0.8661)LIT(0.0630)K	NA
sp|O75400|PR40A_HUMAN	ELEDLEGYQNT[79.9663]IVAGSLITK	214	233	2	NA	NA	L	24_3470_01_phospho	1	20240517_bbm1840_24-3470_Kelleher_Huang_01	13043018	ELEDLEGY(0.0479)QNT(0.9061)IVAGS(0.0235)LIT(0.0225)K	NA
sp|O75400|PR40A_HUMAN	ELEDLEGY[79.9663]QNTIVAGSLITK	214	233	2	NA	NA	L	24_3470_01_phospho	1	20240517_bbm1840_24-3470_Kelleher_Huang_01	13009600	ELEDLEGY(0.4722)QNT(0.4722)IVAGS(0.0323)LIT(0.0233)K	NA
sp|O75400|PR40A_HUMAN	ELEDLEGY[79.9663]QNTIVAGSLITK	214	233	3	NA	NA	L	24_3470_01_phospho	1	20240517_bbm1840_24-3470_Kelleher_Huang_01	7.83463e+06	ELEDLEGY(0.4831)QNT(0.4831)IVAGS(0.0172)LIT(0.0167)K	NA
sp|O75400|PR40A_HUMAN	SDSGKPYYYNSQTK	192	205	2	NA	NA	L	24_3470_01_phospho	1	20240517_bbm1840_24-3470_Kelleher_Huang_01	324301600	NA	NA
sp|O75400|PR40A_HUMAN	SDSGKPYYYNSQTK	192	205	3	NA	NA	L	24_3470_01_phospho	1	20240517_bbm1840_24-3470_Kelleher_Huang_01	1643846530	NA	NA
sp|O75400|PR40A_HUMAN	SDSGKPYYYNS[79.9663]QTK	192	205	2	NA	NA	L	24_3470_01_phospho	1	20240517_bbm1840_24-3470_Kelleher_Huang_01	9806992	S(0.0186)DS(0.0208)GKPY(0.0179)Y(0.0225)Y(0.0450)NS(0.8419)QT(0.0333)K	NA
sp|O75400|PR40A_HUMAN	SDSGKPYYY[79.9663]NSQTKESR	192	208	3	NA	NA	L	24_3470_01_phospho	1	20240517_bbm1840_24-3470_Kelleher_Huang_01	3.50327e+06	S(0.0124)DS(0.0159)GKPY(0.0427)Y(0.0427)Y(0.4144)NS(0.4144)QT(0.0412)KES(0.0161)R	NA
sp|O75400|PR40A_HUMAN	QAFKELLK	398	405	2	NA	NA	L	24_3470_01_phospho	1	20240517_bbm1840_24-3470_Kelleher_Huang_01	453370080	NA	NA
sp|O75400|PR40A_HUMAN	QSTWEKPDDLK	165	175	3	NA	NA	L	24_3470_01_phospho	1	20240517_bbm1840_24-3470_Kelleher_Huang_01	14628515	NA	NA
sp|O75400|PR40A_HUMAN	QAFKELLKEK	398	407	2	NA	NA	L	24_3470_01_phospho	1	20240517_bbm1840_24-3470_Kelleher_Huang_01	21681292	NA	NA
sp|O75400|PR40A_HUMAN	QAFKELLKEK	398	407	3	NA	NA	L	24_3470_01_phospho	1	20240517_bbm1840_24-3470_Kelleher_Huang_01	972651970	NA	NA
sp|O75400|PR40A_HUMAN	TGKDSGNWDTSGSELSEGELEK	923	944	3	NA	NA	L	24_3470_01_phospho	1	20240517_bbm1840_24-3470_Kelleher_Huang_01	12410528	NA	NA
sp|O75400|PR40A_HUMAN	QSTWEKPDDLKTPAEQLLSK	165	184	3	NA	NA	L	24_3470_01_phospho	1	20240517_bbm1840_24-3470_Kelleher_Huang_01	814284160	NA	NA
sp|O75400|PR40A_HUMAN	QAFNAYK	439	445	2	NA	NA	L	24_3470_01_phospho	1	20240517_bbm1840_24-3470_Kelleher_Huang_01	766225790	NA	NA
sp|O75400|PR40A_HUMAN	QAFNAYKVQTEKEEK	439	453	3	NA	NA	L	24_3470_01_phospho	1	20240517_bbm1840_24-3470_Kelleher_Huang_01	2.18655e+06	NA	NA
sp|O75400|PR40A_HUMAN	TGKDSGNWDTSGSELSEGELEKR	923	945	4	NA	NA	L	24_3470_01_phospho	1	20240517_bbm1840_24-3470_Kelleher_Huang_01	33372652	NA	NA
sp|O75400|PR40A_HUMAN	QSTWEKPDDLKTPAEQLLSK	165	184	4	NA	NA	L	24_3470_01_phospho	1	20240517_bbm1840_24-3470_Kelleher_Huang_01	2327836420	NA	NA
sp|O75400|PR40A_HUMAN	TGKDSGNWDT[79.9663]SGSELSEGELEKR	923	945	3	NA	NA	L	24_3470_01_phospho	1	20240517_bbm1840_24-3470_Kelleher_Huang_01	10730342	T(0.0127)GKDS(0.0139)GNWDT(0.6920)S(0.2159)GS(0.0386)ELS(0.0270)EGELEKR	NA
sp|O75400|PR40A_HUMAN	QSTWEKPDDLKT[79.9663]PAEQLLSK	165	184	3	NA	NA	L	24_3470_01_phospho	1	20240517_bbm1840_24-3470_Kelleher_Huang_01	110559040	QS(0.0288)T(0.0322)WEKPDDLKT(0.9168)PAEQLLS(0.0223)K	NA
sp|O75400|PR40A_HUMAN	TGKDSGNWDT[79.9663]S[79.9663]GSELS[79.9663]EGELEKR	923	945	3	NA	NA	L	24_3470_01_phospho	1	20240517_bbm1840_24-3470_Kelleher_Huang_01	30653736	T(0.0790)GKDS(0.1008)GNWDT(0.6892)S(0.6892)GS(0.6892)ELS(0.7526)EGELEKR	NA
sp|O75400|PR40A_HUMAN	QSTWEKPDDLKT[79.9663]PAEQLLSK	165	184	4	NA	NA	L	24_3470_01_phospho	1	20240517_bbm1840_24-3470_Kelleher_Huang_01	23186612	QS(0.0432)T(0.0504)WEKPDDLKT(0.8696)PAEQLLS(0.0368)K	NA
sp|O75400|PR40A_HUMAN	TGKDSGNWDT[79.9663]S[79.9663]GS[79.9663]ELSEGELEKR	923	945	3	NA	NA	L	24_3470_01_phospho	1	20240517_bbm1840_24-3470_Kelleher_Huang_01	30610316	T(0.0794)GKDS(0.1025)GNWDT(0.7045)S(0.7045)GS(0.7045)ELS(0.7045)EGELEKR	NA
sp|O75400|PR40A_HUMAN	LEIYEDVLFFLSK	505	517	2	NA	NA	L	24_3470_01_phospho	1	20240517_bbm1840_24-3470_Kelleher_Huang_01	2.11572e+06	NA	NA
sp|O75400|PR40A_HUMAN	LEIYEDVLFFLSKK	505	518	3	NA	NA	L	24_3470_01_phospho	1	20240517_bbm1840_24-3470_Kelleher_Huang_01	6342262	NA	NA
sp|O75400|PR40A_HUMAN	YKEAKESFQR	460	469	3	NA	NA	L	24_3470_01_phospho	1	20240517_bbm1840_24-3470_Kelleher_Huang_01	17423246	NA	NA
sp|O75400|PR40A_HUMAN	DRLEIYEDVLFFLSK	503	517	2	NA	NA	L	24_3470_01_phospho	1	20240517_bbm1840_24-3470_Kelleher_Huang_01	3.42357e+06	NA	NA
sp|O75400|PR40A_HUMAN	DRLEIYEDVLFFLSK	503	517	3	NA	NA	L	24_3470_01_phospho	1	20240517_bbm1840_24-3470_Kelleher_Huang_01	27579648	NA	NA
sp|O75400|PR40A_HUMAN	DRLEIYEDVLFFLSKK	503	518	3	NA	NA	L	24_3470_01_phospho	1	20240517_bbm1840_24-3470_Kelleher_Huang_01	56988816	NA	NA
sp|O75400|PR40A_HUMAN	YKKAEQMFGEMEVWNAISER	483	502	4	NA	NA	L	24_3470_01_phospho	1	20240517_bbm1840_24-3470_Kelleher_Huang_01	4.51196e+06	NA	NA
sp|O75400|PR40A_HUMAN	STTLDAGNIK	709	718	2	NA	NA	L	24_3470_01_phospho	1	20240517_bbm1840_24-3470_Kelleher_Huang_01	1425630080	NA	NA
sp|O75400|PR40A_HUMAN	VQTEKEEKEEAR	446	457	4	NA	NA	L	24_3470_01_phospho	1	20240517_bbm1840_24-3470_Kelleher_Huang_01	373764672	NA	NA
sp|O75400|PR40A_HUMAN	GFVVEVNTTFEDFVAIISSTKR	687	708	3	NA	NA	L	24_3470_01_phospho	1	20240517_bbm1840_24-3470_Kelleher_Huang_01	6617364	NA	NA
sp|O75400|PR40A_HUMAN	STTLDAGNIKLAFNSLLEK	709	727	3	NA	NA	L	24_3470_01_phospho	1	20240517_bbm1840_24-3470_Kelleher_Huang_01	46376860	NA	NA
sp|O75400|PR40A_HUMAN	STTLDAGNIKLAFNSLLEKAEAR	709	731	3	NA	NA	L	24_3470_01_phospho	1	20240517_bbm1840_24-3470_Kelleher_Huang_01	5845354	NA	NA
sp|O75400|PR40A_HUMAN	STTLDAGNIKLAFNSLLEKAEAR	709	731	4	NA	NA	L	24_3470_01_phospho	1	20240517_bbm1840_24-3470_Kelleher_Huang_01	41937668	NA	NA
sp|O75400|PR40A_HUMAN	MIINDPR	421	427	2	NA	NA	L	24_3470_01_phospho	1	20240517_bbm1840_24-3470_Kelleher_Huang_01	208026752	NA	NA
sp|O75400|PR40A_HUMAN	FTNMLGQPGSTALDLFK	646	662	2	NA	NA	L	24_3470_01_phospho	1	20240517_bbm1840_24-3470_Kelleher_Huang_01	46102672	NA	NA
sp|O75400|PR40A_HUMAN	FTNM[15.9949]LGQPGSTALDLFK	646	662	2	NA	NA	L	24_3470_01_phospho	1	20240517_bbm1840_24-3470_Kelleher_Huang_01	37284556	NA	FTNM(1.0000)LGQPGSTALDLFK
sp|O75400|PR40A_HUMAN	RRT[79.9663]LLEQLDDDQ	946	957	2	NA	NA	L	24_3470_01_phospho	1	20240517_bbm1840_24-3470_Kelleher_Huang_01	313280128	RRT(1.0000)LLEQLDDDQ	NA
sp|O75400|PR40A_HUMAN	ERFVKEPAFEDITLESER	772	789	3	NA	NA	L	24_3470_01_phospho	1	20240517_bbm1840_24-3470_Kelleher_Huang_01	3020949	NA	NA
sp|O75400|PR40A_HUMAN	ERFVKEPAFEDITLESER	772	789	4	NA	NA	L	24_3470_01_phospho	1	20240517_bbm1840_24-3470_Kelleher_Huang_01	6850470	NA	NA
sp|O75400|PR40A_HUMAN	RRT[79.9663]LLEQLDDDQ	946	957	3	NA	NA	L	24_3470_01_phospho	1	20240517_bbm1840_24-3470_Kelleher_Huang_01	49305640	RRT(1.0000)LLEQLDDDQ	NA
sp|O75400|PR40A_HUMAN	FTNM[15.9949]LGQPGSTALDLFKFYVEDLKAR	646	671	4	NA	NA	L	24_3470_01_phospho	1	20240517_bbm1840_24-3470_Kelleher_Huang_01	8472124	NA	FTNM(1.0000)LGQPGSTALDLFKFYVEDLKAR
sp|O75400|PR40A_HUMAN	KRNWEALK	528	535	2	NA	NA	L	24_3470_01_phospho	1	20240517_bbm1840_24-3470_Kelleher_Huang_01	24791996	NA	NA
sp|O75400|PR40A_HUMAN	KIIKDILK	677	684	2	NA	NA	L	24_3470_01_phospho	1	20240517_bbm1840_24-3470_Kelleher_Huang_01	15085524	NA	NA
sp|O75400|PR40A_HUMAN	SMWTEHK	144	150	2	NA	NA	L	24_3470_01_phospho	1	20240517_bbm1840_24-3470_Kelleher_Huang_01	2.08964e+06	NA	NA
sp|O75400|PR40A_HUMAN	SMWTEHKSPDGR	144	155	3	NA	NA	L	24_3470_01_phospho	1	20240517_bbm1840_24-3470_Kelleher_Huang_01	15478705	NA	NA
sp|O75400|PR40A_HUMAN	SMWTEHKSPDGR	144	155	4	NA	NA	L	24_3470_01_phospho	1	20240517_bbm1840_24-3470_Kelleher_Huang_01	24117372	NA	NA
sp|O75400|PR40A_HUMAN	SM[15.9949]WTEHKSPDGR	144	155	3	NA	NA	L	24_3470_01_phospho	1	20240517_bbm1840_24-3470_Kelleher_Huang_01	23665108	NA	SM(1.0000)WTEHKSPDGR
sp|O75400|PR40A_HUMAN	SM[15.9949]WTEHKSPDGR	144	155	4	NA	NA	L	24_3470_01_phospho	1	20240517_bbm1840_24-3470_Kelleher_Huang_01	57728040	NA	SM(1.0000)WTEHKSPDGR
sp|O75400|PR40A_HUMAN	DSGNWDTSGSELSEGELEK	926	944	2	NA	NA	L	24_3470_01_phospho	1	20240517_bbm1840_24-3470_Kelleher_Huang_01	10157999	NA	NA
sp|O75400|PR40A_HUMAN	DSGNWDTSGSELSEGELEKR	926	945	2	NA	NA	L	24_3470_01_phospho	1	20240517_bbm1840_24-3470_Kelleher_Huang_01	2.06014e+06	NA	NA
sp|O75400|PR40A_HUMAN	DSGNWDTSGS[79.9663]ELSEGELEKR	926	945	3	NA	NA	L	24_3470_01_phospho	1	20240517_bbm1840_24-3470_Kelleher_Huang_01	7.56855e+06	DS(0.0182)GNWDT(0.1185)S(0.1185)GS(0.3724)ELS(0.3724)EGELEKR	NA
sp|O75400|PR40A_HUMAN	WAKPKELEDLEGYQNTIVAGSLITK	209	233	3	NA	NA	L	24_3470_01_phospho	1	20240517_bbm1840_24-3470_Kelleher_Huang_01	2.21472e+06	NA	NA
sp|O75400|PR40A_HUMAN	WAKPKELEDLEGYQNTIVAGSLITK	209	233	4	NA	NA	L	24_3470_01_phospho	1	20240517_bbm1840_24-3470_Kelleher_Huang_01	10684627	NA	NA
sp|O75400|PR40A_HUMAN	DSGNWDT[79.9663]S[79.9663]GS[79.9663]ELSEGELEKR	926	945	2	NA	NA	L	24_3470_01_phospho	1	20240517_bbm1840_24-3470_Kelleher_Huang_01	5631435	DS(0.2413)GNWDT(0.6897)S(0.6897)GS(0.6897)ELS(0.6897)EGELEKR	NA
sp|O75400|PR40A_HUMAN	TYTWNTKEEAK	387	397	2	NA	NA	L	24_3470_01_phospho	1	20240517_bbm1840_24-3470_Kelleher_Huang_01	505215616	NA	NA
sp|O75400|PR40A_HUMAN	TYTWNTKEEAK	387	397	3	NA	NA	L	24_3470_01_phospho	1	20240517_bbm1840_24-3470_Kelleher_Huang_01	2173492740	NA	NA
sp|O75400|PR40A_HUMAN	TYT[79.9663]WNTKEEAK	387	397	2	NA	NA	L	24_3470_01_phospho	1	20240517_bbm1840_24-3470_Kelleher_Huang_01	27352332	T(0.0415)Y(0.0415)T(0.8949)WNT(0.0222)KEEAK	NA
sp|O75400|PR40A_HUMAN	RSTTLDAGNIK	708	718	2	NA	NA	L	24_3470_01_phospho	1	20240517_bbm1840_24-3470_Kelleher_Huang_01	43356512	NA	NA
sp|O75400|PR40A_HUMAN	TYT[79.9663]WNTKEEAK	387	397	3	NA	NA	L	24_3470_01_phospho	1	20240517_bbm1840_24-3470_Kelleher_Huang_01	12810782	T(0.1465)Y(0.1465)T(0.6823)WNT(0.0248)KEEAK	NA
sp|O75400|PR40A_HUMAN	RSTTLDAGNIK	708	718	3	NA	NA	L	24_3470_01_phospho	1	20240517_bbm1840_24-3470_Kelleher_Huang_01	55437192	NA	NA
sp|O75400|PR40A_HUMAN	TYYYNTETK	156	164	2	NA	NA	L	24_3470_01_phospho	1	20240517_bbm1840_24-3470_Kelleher_Huang_01	872987650	NA	NA
sp|O75400|PR40A_HUMAN	RLSGSSLC[57.0215]S[79.9663]GSWVSADGFLR	32	51	3	NA	NA	L	24_3470_01_phospho	1	20240517_bbm1840_24-3470_Kelleher_Huang_01	3221411	RLS(0.0254)GS(0.0254)S(0.0254)LCS(0.4552)GS(0.4552)WVS(0.0135)ADGFLR	NA
sp|O75400|PR40A_HUMAN	KAEQMFGEMEVWNAISER	485	502	3	NA	NA	L	24_3470_01_phospho	1	20240517_bbm1840_24-3470_Kelleher_Huang_01	3.80622e+06	NA	NA
sp|O75400|PR40A_HUMAN	IFKDFMHVLEHEC[57.0215]QHHHSK	792	810	4	NA	NA	L	24_3470_01_phospho	1	20240517_bbm1840_24-3470_Kelleher_Huang_01	59415920	NA	NA
sp|O75400|PR40A_HUMAN	IFKDFMHVLEHEC[57.0215]QHHHSK	792	810	5	NA	NA	L	24_3470_01_phospho	1	20240517_bbm1840_24-3470_Kelleher_Huang_01	174790976	NA	NA
sp|O75400|PR40A_HUMAN	IFKDFM[15.9949]HVLEHEC[57.0215]QHHHSK	792	810	4	NA	NA	L	24_3470_01_phospho	1	20240517_bbm1840_24-3470_Kelleher_Huang_01	14181749	NA	IFKDFM(1.0000)HVLEHECQHHHSK
sp|O75400|PR40A_HUMAN	IFKDFM[15.9949]HVLEHEC[57.0215]QHHHSK	792	810	5	NA	NA	L	24_3470_01_phospho	1	20240517_bbm1840_24-3470_Kelleher_Huang_01	70783712	NA	IFKDFM(1.0000)HVLEHECQHHHSK
sp|O75400|PR40A_HUMAN	RLS[79.9663]GSSLC[57.0215]SGSWVSADGFLR	32	51	2	NA	NA	L	24_3470_01_phospho	1	20240517_bbm1840_24-3470_Kelleher_Huang_01	14809904	RLS(0.8604)GS(0.0374)S(0.0374)LCS(0.0234)GS(0.0234)WVS(0.0179)ADGFLR	NA
sp|O75400|PR40A_HUMAN	RLS[79.9663]GSSLC[57.0215]SGSWVSADGFLR	32	51	3	NA	NA	L	24_3470_01_phospho	1	20240517_bbm1840_24-3470_Kelleher_Huang_01	20092524	RLS(0.3207)GS(0.3207)S(0.3207)LCS(0.0165)GS(0.0142)WVS(0.0072)ADGFLR	NA
sp|O75400|PR40A_HUMAN	RLS[79.9663]GSSLC[57.0215]S[79.9663]GSWVSADGFLR	32	51	3	NA	NA	L	24_3470_01_phospho	1	20240517_bbm1840_24-3470_Kelleher_Huang_01	24784086	RLS(0.6374)GS(0.2941)S(0.2941)LCS(0.6544)GS(0.0971)WVS(0.0229)ADGFLR	NA
sp|O75400|PR40A_HUMAN	RLS[79.9663]GSSLC[57.0215]S[79.9663]GS[79.9663]WVSADGFLR	32	51	3	NA	NA	L	24_3470_01_phospho	1	20240517_bbm1840_24-3470_Kelleher_Huang_01	11602586	RLS(0.6284)GS(0.6284)S(0.3217)LCS(0.6877)GS(0.6877)WVS(0.0460)ADGFLR	NA
sp|O75400|PR40A_HUMAN	RLS[79.9663]GSS[79.9663]LC[57.0215]SGSWVSADGFLR	32	51	2	NA	NA	L	24_3470_01_phospho	1	20240517_bbm1840_24-3470_Kelleher_Huang_01	38338812	RLS(0.8763)GS(0.1516)S(0.8708)LCS(0.0362)GS(0.0336)WVS(0.0315)ADGFLR	NA
sp|O75400|PR40A_HUMAN	RLS[79.9663]GSS[79.9663]LC[57.0215]S[79.9663]GSWVSADGFLR	32	51	2	NA	NA	L	24_3470_01_phospho	1	20240517_bbm1840_24-3470_Kelleher_Huang_01	48803652	RLS(0.7855)GS(0.5020)S(0.7986)LCS(0.7995)GS(0.0608)WVS(0.0536)ADGFLR	NA
sp|O75400|PR40A_HUMAN	ESFQIFLDELHEHGQLHSM[15.9949]SSWMELYPTISSDIR	612	645	5	NA	NA	L	24_3470_01_phospho	1	20240517_bbm1840_24-3470_Kelleher_Huang_01	7.11433e+06	NA	ESFQIFLDELHEHGQLHSM(0.5000)SSWM(0.5000)ELYPTISSDIR
sp|O75400|PR40A_HUMAN	RTLLEQLDDDQ	947	957	2	NA	NA	L	24_3470_01_phospho	1	20240517_bbm1840_24-3470_Kelleher_Huang_01	561422780	NA	NA
sp|O75400|PR40A_HUMAN	LSEKKQAFNAYK	434	445	3	NA	NA	L	24_3470_01_phospho	1	20240517_bbm1840_24-3470_Kelleher_Huang_01	8.23289e+06	NA	NA
sp|O75400|PR40A_HUMAN	SNLHAM[15.9949]IK	234	241	2	NA	NA	L	24_3470_01_phospho	1	20240517_bbm1840_24-3470_Kelleher_Huang_01	19426092	NA	SNLHAM(1.0000)IK
sp|O75400|PR40A_HUMAN	LAFNSLLEK	719	727	2	NA	NA	L	24_3470_01_phospho	1	20240517_bbm1840_24-3470_Kelleher_Huang_01	2115575550	NA	NA
sp|O75410|TACC1_HUMAN	n[42.0106]AFSPWQILSPVQWAK	2	16	2	NA	NA	L	24_3470_01_phospho	1	20240517_bbm1840_24-3470_Kelleher_Huang_01	1.59667e+06	NA	NA
sp|O75410|TACC1_HUMAN	SAGLEQPTDPVAR	361	373	2	NA	NA	L	24_3470_01_phospho	1	20240517_bbm1840_24-3470_Kelleher_Huang_01	2.50429e+06	NA	NA
sp|O75417|DPOLQ_HUMAN	QVQGISFSSNNEVK	1689	1702	2	NA	NA	L	24_3470_01_phospho	1	20240517_bbm1840_24-3470_Kelleher_Huang_01	3.7911e+06	NA	NA
sp|O75417|DPOLQ_HUMAN	YLPGIKDNNPYR	2449	2460	3	NA	NA	L	24_3470_01_phospho	1	20240517_bbm1840_24-3470_Kelleher_Huang_01	3427947	NA	NA
sp|O75417|DPOLQ_HUMAN	YLPGIKDNNPYRK	2449	2461	3	NA	NA	L	24_3470_01_phospho	1	20240517_bbm1840_24-3470_Kelleher_Huang_01	2611811	NA	NA
sp|O75417|DPOLQ_HUMAN	YLPGIKDNNPYRK	2449	2461	4	NA	NA	L	24_3470_01_phospho	1	20240517_bbm1840_24-3470_Kelleher_Huang_01	8962198	NA	NA
sp|O75417|DPOLQ_HUMAN	TSFPLQIK	1112	1119	2	NA	NA	L	24_3470_01_phospho	1	20240517_bbm1840_24-3470_Kelleher_Huang_01	4.8189e+06	NA	NA
sp|O75417|DPOLQ_HUMAN	NHTVVS[79.9663]PR	1582	1589	2	NA	NA	L	24_3470_01_phospho	1	20240517_bbm1840_24-3470_Kelleher_Huang_01	6763009	NHT(0.1804)VVS(0.8196)PR	NA
sp|O75417|DPOLQ_HUMAN	IATVNIQK	2483	2490	2	NA	NA	L	24_3470_01_phospho	1	20240517_bbm1840_24-3470_Kelleher_Huang_01	9318601	NA	NA
sp|O75417|DPOLQ_HUMAN	ALELSDPVLDEHHQGDQDGGDQDERAEK	1590	1617	4	NA	NA	L	24_3470_01_phospho	1	20240517_bbm1840_24-3470_Kelleher_Huang_01	11757568	NA	NA
sp|O75417|DPOLQ_HUMAN	KAPLNFNSEK	1025	1034	2	NA	NA	L	24_3470_01_phospho	1	20240517_bbm1840_24-3470_Kelleher_Huang_01	3693392	NA	NA
sp|O75417|DPOLQ_HUMAN	ALELSDPVLDEHHQGDQDGGDQDERAEK	1590	1617	5	NA	NA	L	24_3470_01_phospho	1	20240517_bbm1840_24-3470_Kelleher_Huang_01	10480468	NA	NA
sp|O75417|DPOLQ_HUMAN	LPSGLDSVLQK	397	407	2	NA	NA	L	24_3470_01_phospho	1	20240517_bbm1840_24-3470_Kelleher_Huang_01	2165844	NA	NA
sp|O75417|DPOLQ_HUMAN	QAINTIVQGSAADIVK	2467	2482	2	NA	NA	L	24_3470_01_phospho	1	20240517_bbm1840_24-3470_Kelleher_Huang_01	5632876	NA	NA
sp|O75417|DPOLQ_HUMAN	KNTELNEEQEVISNLETK	1671	1688	3	NA	NA	L	24_3470_01_phospho	1	20240517_bbm1840_24-3470_Kelleher_Huang_01	3795168	NA	NA
sp|O75417|DPOLQ_HUMAN	QAINTIVQGSAADIVK	2467	2482	3	NA	NA	L	24_3470_01_phospho	1	20240517_bbm1840_24-3470_Kelleher_Huang_01	2817749	NA	NA
sp|O75417|DPOLQ_HUMAN	FFTSLVLLDLISEVPLREINQK	719	740	3	NA	NA	L	24_3470_01_phospho	1	20240517_bbm1840_24-3470_Kelleher_Huang_01	1.38734e+06	NA	NA
sp|O75417|DPOLQ_HUMAN	SKGIALLQGSLKPVR	502	516	3	NA	NA	L	24_3470_01_phospho	1	20240517_bbm1840_24-3470_Kelleher_Huang_01	6760201	NA	NA
sp|O75417|DPOLQ_HUMAN	ALFILPFVSVAK	140	151	2	NA	NA	L	24_3470_01_phospho	1	20240517_bbm1840_24-3470_Kelleher_Huang_01	3.02897e+06	NA	NA
sp|O75417|DPOLQ_HUMAN	IGASWGELKDFDV	2578	2590	2	NA	NA	L	24_3470_01_phospho	1	20240517_bbm1840_24-3470_Kelleher_Huang_01	2.90585e+06	NA	NA
sp|O75417|DPOLQ_HUMAN	SNTIFSDSYIK	940	950	2	NA	NA	L	24_3470_01_phospho	1	20240517_bbm1840_24-3470_Kelleher_Huang_01	2441992	NA	NA
sp|O75417|DPOLQ_HUMAN	GFSVNPR	2288	2294	2	NA	NA	L	24_3470_01_phospho	1	20240517_bbm1840_24-3470_Kelleher_Huang_01	8783274	NA	NA
sp|O75417|DPOLQ_HUMAN	GIALLQGSLKPVR	504	516	3	NA	NA	L	24_3470_01_phospho	1	20240517_bbm1840_24-3470_Kelleher_Huang_01	11692845	NA	NA
sp|O75417|DPOLQ_HUMAN	IYPVSQSHTATGR	2229	2241	3	NA	NA	L	24_3470_01_phospho	1	20240517_bbm1840_24-3470_Kelleher_Huang_01	16467642	NA	NA
sp|O75417|DPOLQ_HUMAN	VLAATSTLSSGVNLPARR	439	456	3	NA	NA	L	24_3470_01_phospho	1	20240517_bbm1840_24-3470_Kelleher_Huang_01	10181270	NA	NA
sp|O75417|DPOLQ_HUMAN	GVAVEAEKINEVLIQNGSK	1160	1178	3	NA	NA	L	24_3470_01_phospho	1	20240517_bbm1840_24-3470_Kelleher_Huang_01	3.23393e+06	NA	NA
sp|O75417|DPOLQ_HUMAN	HSPNIVQDLNK	951	961	2	NA	NA	L	24_3470_01_phospho	1	20240517_bbm1840_24-3470_Kelleher_Huang_01	4.476e+06	NA	NA
sp|O75417|DPOLQ_HUMAN	GVDTVGESILIC[57.0215]K	485	497	2	NA	NA	L	24_3470_01_phospho	1	20240517_bbm1840_24-3470_Kelleher_Huang_01	4.08387e+06	NA	NA
sp|O75417|DPOLQ_HUMAN	ITFTEPNIQNVPR	2242	2254	2	NA	NA	L	24_3470_01_phospho	1	20240517_bbm1840_24-3470_Kelleher_Huang_01	18319564	NA	NA
sp|O75417|DPOLQ_HUMAN	KAVDEEEEAVEERR	844	857	3	NA	NA	L	24_3470_01_phospho	1	20240517_bbm1840_24-3470_Kelleher_Huang_01	13523562	NA	NA
sp|O75417|DPOLQ_HUMAN	QLETFHSTFK	2491	2500	3	NA	NA	L	24_3470_01_phospho	1	20240517_bbm1840_24-3470_Kelleher_Huang_01	9818660	NA	NA
sp|O75417|DPOLQ_HUMAN	TVIPSEVLPSAGAFSK	1262	1277	2	NA	NA	L	24_3470_01_phospho	1	20240517_bbm1840_24-3470_Kelleher_Huang_01	18800334	NA	NA
sp|O75417|DPOLQ_HUMAN	ALHPLPGLILEWR	2189	2201	3	NA	NA	L	24_3470_01_phospho	1	20240517_bbm1840_24-3470_Kelleher_Huang_01	10418277	NA	NA
sp|O75417|DPOLQ_HUMAN	IHLQGQTLSNPSLC[57.0215]EDPFTLDEK	1065	1087	3	NA	NA	L	24_3470_01_phospho	1	20240517_bbm1840_24-3470_Kelleher_Huang_01	9657811	NA	NA
sp|O75417|DPOLQ_HUMAN	HFSSLDIAVC[57.0215]TIER	180	193	3	NA	NA	L	24_3470_01_phospho	1	20240517_bbm1840_24-3470_Kelleher_Huang_01	2899621	NA	NA
sp|O75417|DPOLQ_HUMAN	RLIQVLNTGADVFR	2347	2360	3	NA	NA	L	24_3470_01_phospho	1	20240517_bbm1840_24-3470_Kelleher_Huang_01	2.10303e+06	NA	NA
sp|O75417|DPOLQ_HUMAN	ENLQDVFR	2067	2074	2	NA	NA	L	24_3470_01_phospho	1	20240517_bbm1840_24-3470_Kelleher_Huang_01	4.13492e+06	NA	NA
sp|O75417|DPOLQ_HUMAN	NNHVSDLGLVLC[57.0215]DFEDSFYLDTQSEK	1305	1330	3	NA	NA	L	24_3470_01_phospho	1	20240517_bbm1840_24-3470_Kelleher_Huang_01	1.3989e+06	NA	NA
sp|O75417|DPOLQ_HUMAN	LTFGIQR	785	791	2	NA	NA	L	24_3470_01_phospho	1	20240517_bbm1840_24-3470_Kelleher_Huang_01	3.11994e+06	NA	NA
sp|O75417|DPOLQ_HUMAN	IKLNTEENKPSHFQALGDDISR	1240	1261	4	NA	NA	L	24_3470_01_phospho	1	20240517_bbm1840_24-3470_Kelleher_Huang_01	20237040	NA	NA
sp|O75417|DPOLQ_HUMAN	EAAALIVEEAR	874	884	2	NA	NA	L	24_3470_01_phospho	1	20240517_bbm1840_24-3470_Kelleher_Huang_01	9476999	NA	NA
sp|O75417|DPOLQ_HUMAN	SEGQHENFLNISR	1278	1290	3	NA	NA	L	24_3470_01_phospho	1	20240517_bbm1840_24-3470_Kelleher_Huang_01	17057434	NA	NA
sp|O75417|DPOLQ_HUMAN	NTELNEEQEVISNLETK	1672	1688	2	NA	NA	L	24_3470_01_phospho	1	20240517_bbm1840_24-3470_Kelleher_Huang_01	2.04882e+06	NA	NA
sp|O75417|DPOLQ_HUMAN	LTFPGILETPVNPWK	1747	1761	2	NA	NA	L	24_3470_01_phospho	1	20240517_bbm1840_24-3470_Kelleher_Huang_01	4.01614e+06	NA	NA
sp|O75417|DPOLQ_HUMAN	NTELNEEQEVISNLETK	1672	1688	3	NA	NA	L	24_3470_01_phospho	1	20240517_bbm1840_24-3470_Kelleher_Huang_01	1.73283e+06	NA	NA
sp|O75417|DPOLQ_HUMAN	VAELVGVEEGFLAR	683	696	2	NA	NA	L	24_3470_01_phospho	1	20240517_bbm1840_24-3470_Kelleher_Huang_01	14645657	NA	NA
sp|O75417|DPOLQ_HUMAN	LIQVLNTGADVFR	2348	2360	2	NA	NA	L	24_3470_01_phospho	1	20240517_bbm1840_24-3470_Kelleher_Huang_01	8939680	NA	NA
sp|O75417|DPOLQ_HUMAN	VSLLNAQR	799	806	2	NA	NA	L	24_3470_01_phospho	1	20240517_bbm1840_24-3470_Kelleher_Huang_01	5645533	NA	NA
sp|O75417|DPOLQ_HUMAN	HAFVPFPGGSILAADYSQLELR	2316	2337	3	NA	NA	L	24_3470_01_phospho	1	20240517_bbm1840_24-3470_Kelleher_Huang_01	13451125	NA	NA
sp|O75417|DPOLQ_HUMAN	TPIFGGRPLDILTYK	461	475	3	NA	NA	L	24_3470_01_phospho	1	20240517_bbm1840_24-3470_Kelleher_Huang_01	23236116	NA	NA
sp|O75417|DPOLQ_HUMAN	ITNAITK	2203	2209	2	NA	NA	L	24_3470_01_phospho	1	20240517_bbm1840_24-3470_Kelleher_Huang_01	6.74811e+06	NA	NA
sp|O75417|DPOLQ_HUMAN	FSISLAC[57.0215]EK	1850	1858	2	NA	NA	L	24_3470_01_phospho	1	20240517_bbm1840_24-3470_Kelleher_Huang_01	5804491	NA	NA
sp|O75417|DPOLQ_HUMAN	RLPSGLDSVLQK	396	407	2	NA	NA	L	24_3470_01_phospho	1	20240517_bbm1840_24-3470_Kelleher_Huang_01	1.85091e+06	NA	NA
sp|O75417|DPOLQ_HUMAN	RLPSGLDSVLQK	396	407	3	NA	NA	L	24_3470_01_phospho	1	20240517_bbm1840_24-3470_Kelleher_Huang_01	13954372	NA	NA
sp|O75417|DPOLQ_HUMAN	LADIIAR	353	359	2	NA	NA	L	24_3470_01_phospho	1	20240517_bbm1840_24-3470_Kelleher_Huang_01	18086390	NA	NA
sp|O75417|DPOLQ_HUMAN	TLVAELLILKR	122	132	3	NA	NA	L	24_3470_01_phospho	1	20240517_bbm1840_24-3470_Kelleher_Huang_01	2.86138e+06	NA	NA
sp|O75417|DPOLQ_HUMAN	VVQTFSQK	1015	1022	2	NA	NA	L	24_3470_01_phospho	1	20240517_bbm1840_24-3470_Kelleher_Huang_01	6652094	NA	NA
sp|O75417|DPOLQ_HUMAN	VLYASGFHTVADLAR	809	823	3	NA	NA	L	24_3470_01_phospho	1	20240517_bbm1840_24-3470_Kelleher_Huang_01	10765999	NA	NA
sp|O75417|DPOLQ_HUMAN	ELC[57.0215]DLVR	792	798	2	NA	NA	L	24_3470_01_phospho	1	20240517_bbm1840_24-3470_Kelleher_Huang_01	3.82161e+06	NA	NA
sp|O75417|DPOLQ_HUMAN	DGFVQTILGR	2437	2446	2	NA	NA	L	24_3470_01_phospho	1	20240517_bbm1840_24-3470_Kelleher_Huang_01	10922613	NA	NA
sp|O75417|DPOLQ_HUMAN	DSNVTINC[57.0215]ER	1230	1239	2	NA	NA	L	24_3470_01_phospho	1	20240517_bbm1840_24-3470_Kelleher_Huang_01	4611330	NA	NA
sp|O75417|DPOLQ_HUMAN	AVDEEEEAVEERR	845	857	3	NA	NA	L	24_3470_01_phospho	1	20240517_bbm1840_24-3470_Kelleher_Huang_01	2.93572e+06	NA	NA
sp|O75417|DPOLQ_HUMAN	DAYYFSLQK	1911	1919	2	NA	NA	L	24_3470_01_phospho	1	20240517_bbm1840_24-3470_Kelleher_Huang_01	3.58183e+06	NA	NA
sp|O75417|DPOLQ_HUMAN	ESDKEC[57.0215]SVVIYDFIQSYK	1955	1972	3	NA	NA	L	24_3470_01_phospho	1	20240517_bbm1840_24-3470_Kelleher_Huang_01	3.75149e+06	NA	NA
sp|O75417|DPOLQ_HUMAN	HHDIHPINQYLR	1186	1197	4	NA	NA	L	24_3470_01_phospho	1	20240517_bbm1840_24-3470_Kelleher_Huang_01	12016060	NA	NA
sp|O75420|GGYF1_HUMAN	n[42.0106]AAETLNFGPEWLR	2	14	2	NA	NA	L	24_3470_01_phospho	1	20240517_bbm1840_24-3470_Kelleher_Huang_01	2437631	NA	NA
sp|O75431|MTX2_HUMAN	RIEQHYFEDR	248	257	3	NA	NA	L	24_3470_01_phospho	1	20240517_bbm1840_24-3470_Kelleher_Huang_01	2.99931e+06	NA	NA
sp|O75439|MPPB_HUMAN	AVEILADIIQNSTLGEAEIERER	153	175	3	NA	NA	L	24_3470_01_phospho	1	20240517_bbm1840_24-3470_Kelleher_Huang_01	1.30473e+06	NA	NA
sp|O75439|MPPB_HUMAN	TILGPTENIK	210	219	2	NA	NA	L	24_3470_01_phospho	1	20240517_bbm1840_24-3470_Kelleher_Huang_01	1.56476e+06	NA	NA
sp|O75475|PSIP1_HUMAN	LPIFFFGTHETAFLGPK	40	56	3	NA	NA	L	24_3470_01_phospho	1	20240517_bbm1840_24-3470_Kelleher_Huang_01	4.7664e+06	NA	NA
sp|O75475|PSIP1_HUMAN	DFKPGDLIFAK	4	14	3	NA	NA	L	24_3470_01_phospho	1	20240517_bbm1840_24-3470_Kelleher_Huang_01	6185331	NA	NA
sp|O75475|PSIP1_HUMAN	DIFPYSENKEK	57	67	3	NA	NA	L	24_3470_01_phospho	1	20240517_bbm1840_24-3470_Kelleher_Huang_01	3825551	NA	NA
sp|O75477|ERLN1_HUMAN	LLIAAQK	195	201	2	NA	NA	L	24_3470_01_phospho	1	20240517_bbm1840_24-3470_Kelleher_Huang_01	2.91262e+06	NA	NA
sp|O75489|NDUS3_HUMAN	SLVDLTAVDVPTR	110	122	2	NA	NA	L	24_3470_01_phospho	1	20240517_bbm1840_24-3470_Kelleher_Huang_01	5112205	NA	NA
sp|O75489|NDUS3_HUMAN	ILTDYGFEGHPFRK	187	200	3	NA	NA	L	24_3470_01_phospho	1	20240517_bbm1840_24-3470_Kelleher_Huang_01	2.33467e+06	NA	NA
sp|O75489|NDUS3_HUMAN	ILTDYGFEGHPFRK	187	200	4	NA	NA	L	24_3470_01_phospho	1	20240517_bbm1840_24-3470_Kelleher_Huang_01	7.97858e+06	NA	NA
sp|O75489|NDUS3_HUMAN	ESAGADTRPTVRPR	37	50	3	NA	NA	L	24_3470_01_phospho	1	20240517_bbm1840_24-3470_Kelleher_Huang_01	20379586	NA	NA
sp|O75489|NDUS3_HUMAN	KFDLNSPWEAFPVYR	232	246	3	NA	NA	L	24_3470_01_phospho	1	20240517_bbm1840_24-3470_Kelleher_Huang_01	14155916	NA	NA
sp|O75489|NDUS3_HUMAN	VVAEPVELAQEFR	219	231	2	NA	NA	L	24_3470_01_phospho	1	20240517_bbm1840_24-3470_Kelleher_Huang_01	18918168	NA	NA
sp|O75489|NDUS3_HUMAN	VVAEPVELAQEFRK	219	232	3	NA	NA	L	24_3470_01_phospho	1	20240517_bbm1840_24-3470_Kelleher_Huang_01	8.29231e+06	NA	NA
sp|O75489|NDUS3_HUMAN	FDLNSPWEAFPVYR	233	246	2	NA	NA	L	24_3470_01_phospho	1	20240517_bbm1840_24-3470_Kelleher_Huang_01	2.06559e+06	NA	NA
sp|O75489|NDUS3_HUMAN	DFPLSGYVELR	201	211	2	NA	NA	L	24_3470_01_phospho	1	20240517_bbm1840_24-3470_Kelleher_Huang_01	2.07341e+06	NA	NA
sp|O75533|SF3B1_HUMAN	TISALAIAALAEAATPYGIESFDSVLKPLWK	703	733	4	NA	NA	L	24_3470_01_phospho	1	20240517_bbm1840_24-3470_Kelleher_Huang_01	377466	NA	NA
sp|O75533|SF3B1_HUMAN	ATVNTFGYIAK	1076	1086	2	NA	NA	L	24_3470_01_phospho	1	20240517_bbm1840_24-3470_Kelleher_Huang_01	14281919	NA	NA
sp|O75533|SF3B1_HUMAN	MLQYC[57.0215]LQGLFHPAR	1246	1259	3	NA	NA	L	24_3470_01_phospho	1	20240517_bbm1840_24-3470_Kelleher_Huang_01	1.92906e+06	NA	NA
sp|O75533|SF3B1_HUMAN	VKPYLPQIC[57.0215]GTVLWR	925	939	3	NA	NA	L	24_3470_01_phospho	1	20240517_bbm1840_24-3470_Kelleher_Huang_01	46725256	NA	NA
sp|O75533|SF3B1_HUMAN	QC[57.0215]C[57.0215]GTDGVEANYIK	794	807	2	NA	NA	L	24_3470_01_phospho	1	20240517_bbm1840_24-3470_Kelleher_Huang_01	1.64417e+06	NA	NA
sp|O75533|SF3B1_HUMAN	THEDIEAQIR	7	16	2	NA	NA	L	24_3470_01_phospho	1	20240517_bbm1840_24-3470_Kelleher_Huang_01	12371342	NA	NA
sp|O75533|SF3B1_HUMAN	THEDIEAQIR	7	16	3	NA	NA	L	24_3470_01_phospho	1	20240517_bbm1840_24-3470_Kelleher_Huang_01	16930988	NA	NA
sp|O75533|SF3B1_HUMAN	THEDIEAQIREIQGK	7	21	3	NA	NA	L	24_3470_01_phospho	1	20240517_bbm1840_24-3470_Kelleher_Huang_01	5.285e+06	NA	NA
sp|O75533|SF3B1_HUMAN	THEDIEAQIREIQGKK	7	22	4	NA	NA	L	24_3470_01_phospho	1	20240517_bbm1840_24-3470_Kelleher_Huang_01	5941741	NA	NA
sp|O75533|SF3B1_HUMAN	IVDDLKDEAEQYRK	853	866	3	NA	NA	L	24_3470_01_phospho	1	20240517_bbm1840_24-3470_Kelleher_Huang_01	27346576	NA	NA
sp|O75533|SF3B1_HUMAN	IC[57.0215]FELLELLK	1058	1067	2	NA	NA	L	24_3470_01_phospho	1	20240517_bbm1840_24-3470_Kelleher_Huang_01	15865289	NA	NA
sp|O75533|SF3B1_HUMAN	IYNDDKNTYIR	1287	1297	3	NA	NA	L	24_3470_01_phospho	1	20240517_bbm1840_24-3470_Kelleher_Huang_01	12767857	NA	NA
sp|O75533|SF3B1_HUMAN	AFAVVASALGIPSLLPFLK	631	649	2	NA	NA	L	24_3470_01_phospho	1	20240517_bbm1840_24-3470_Kelleher_Huang_01	15203060	NA	NA
sp|O75533|SF3B1_HUMAN	IYNDDKNTYIRYELDYIL	1287	1304	3	NA	NA	L	24_3470_01_phospho	1	20240517_bbm1840_24-3470_Kelleher_Huang_01	11608433	NA	NA
sp|O75533|SF3B1_HUMAN	AFAVVASALGIPSLLPFLK	631	649	3	NA	NA	L	24_3470_01_phospho	1	20240517_bbm1840_24-3470_Kelleher_Huang_01	4672650	NA	NA
sp|O75533|SF3B1_HUMAN	IYNSIYIGSQDALIAHYPR	1268	1286	3	NA	NA	L	24_3470_01_phospho	1	20240517_bbm1840_24-3470_Kelleher_Huang_01	18144564	NA	NA
sp|O75533|SF3B1_HUMAN	VEGREIISNLAK	591	602	3	NA	NA	L	24_3470_01_phospho	1	20240517_bbm1840_24-3470_Kelleher_Huang_01	6.18821e+06	NA	NA
sp|O75533|SF3B1_HUMAN	SVNDQPSGNLPFLKPDDIQYFDK	455	477	3	NA	NA	L	24_3470_01_phospho	1	20240517_bbm1840_24-3470_Kelleher_Huang_01	10378826	NA	NA
sp|O75533|SF3B1_HUMAN	SVNDQPSGNLPFLKPDDIQYFDKLLVDVDESTLSPEEQK	455	493	4	NA	NA	L	24_3470_01_phospho	1	20240517_bbm1840_24-3470_Kelleher_Huang_01	458070	NA	NA
sp|O75533|SF3B1_HUMAN	EIISNLAK	595	602	2	NA	NA	L	24_3470_01_phospho	1	20240517_bbm1840_24-3470_Kelleher_Huang_01	24494124	NA	NA
sp|O75533|SF3B1_HUMAN	IVQQIAILMGC[57.0215]AILPHLR	667	684	3	NA	NA	L	24_3470_01_phospho	1	20240517_bbm1840_24-3470_Kelleher_Huang_01	7056887	NA	NA
sp|O75533|SF3B1_HUMAN	SLVEIIEHGLVDEQQK	685	700	3	NA	NA	L	24_3470_01_phospho	1	20240517_bbm1840_24-3470_Kelleher_Huang_01	9604319	NA	NA
sp|O75533|SF3B1_HUMAN	RWDQTADQT[79.9663]PGAT[79.9663]PK	199	213	2	NA	NA	L	24_3470_01_phospho	1	20240517_bbm1840_24-3470_Kelleher_Huang_01	5905028	RWDQT(0.1935)ADQT(0.9031)PGAT(0.9034)PK	NA
sp|O75533|SF3B1_HUMAN	QQAADLISR	949	957	2	NA	NA	L	24_3470_01_phospho	1	20240517_bbm1840_24-3470_Kelleher_Huang_01	9419484	NA	NA
sp|O75533|SF3B1_HUMAN	SLVEIIEHGLVDEQQKVR	685	702	3	NA	NA	L	24_3470_01_phospho	1	20240517_bbm1840_24-3470_Kelleher_Huang_01	25747284	NA	NA
sp|O75533|SF3B1_HUMAN	VGAAEIISR	844	852	2	NA	NA	L	24_3470_01_phospho	1	20240517_bbm1840_24-3470_Kelleher_Huang_01	15146696	NA	NA
sp|O75533|SF3B1_HUMAN	QLVDTTVELANK	832	843	2	NA	NA	L	24_3470_01_phospho	1	20240517_bbm1840_24-3470_Kelleher_Huang_01	7.52283e+06	NA	NA
sp|O75533|SF3B1_HUMAN	VRQQAADLISR	947	957	2	NA	NA	L	24_3470_01_phospho	1	20240517_bbm1840_24-3470_Kelleher_Huang_01	6.86378e+06	NA	NA
sp|O75533|SF3B1_HUMAN	QLVDTTVELANKVGAAEIISR	832	852	3	NA	NA	L	24_3470_01_phospho	1	20240517_bbm1840_24-3470_Kelleher_Huang_01	9664278	NA	NA
sp|O75533|SF3B1_HUMAN	VRQQAADLISR	947	957	3	NA	NA	L	24_3470_01_phospho	1	20240517_bbm1840_24-3470_Kelleher_Huang_01	12005914	NA	NA
sp|O75533|SF3B1_HUMAN	TEILPPFFK	808	816	2	NA	NA	L	24_3470_01_phospho	1	20240517_bbm1840_24-3470_Kelleher_Huang_01	10138889	NA	NA
sp|O75533|SF3B1_HUMAN	IADRGAEYVSAR	1042	1053	3	NA	NA	L	24_3470_01_phospho	1	20240517_bbm1840_24-3470_Kelleher_Huang_01	16439830	NA	NA
sp|O75533|SF3B1_HUMAN	AIGPHDVLATLLNNLK	1087	1102	3	NA	NA	L	24_3470_01_phospho	1	20240517_bbm1840_24-3470_Kelleher_Huang_01	13728136	NA	NA
sp|O75533|SF3B1_HUMAN	KAALDEAQGVGLDSTGYYDQEIYGGSDSR	22	50	3	NA	NA	L	24_3470_01_phospho	1	20240517_bbm1840_24-3470_Kelleher_Huang_01	4507762	NA	NA
sp|O75533|SF3B1_HUMAN	AIGPHDVLATLLNNLKVQER	1087	1106	4	NA	NA	L	24_3470_01_phospho	1	20240517_bbm1840_24-3470_Kelleher_Huang_01	5738431	NA	NA
sp|O75533|SF3B1_HUMAN	ILVVIEPLLIDEDYYAR	574	590	2	NA	NA	L	24_3470_01_phospho	1	20240517_bbm1840_24-3470_Kelleher_Huang_01	1.43712e+06	NA	NA
sp|O75533|SF3B1_HUMAN	FAGYVTSIAATELEDDDDDYSSSTSLLGQK	51	80	3	NA	NA	L	24_3470_01_phospho	1	20240517_bbm1840_24-3470_Kelleher_Huang_01	4.90375e+06	NA	NA
sp|O75533|SF3B1_HUMAN	VQENC[57.0215]IDLVGR	1031	1041	2	NA	NA	L	24_3470_01_phospho	1	20240517_bbm1840_24-3470_Kelleher_Huang_01	30222978	NA	NA
sp|O75533|SF3B1_HUMAN	LLVDVDESTLSPEEQKER	478	495	3	NA	NA	L	24_3470_01_phospho	1	20240517_bbm1840_24-3470_Kelleher_Huang_01	7489674	NA	NA
sp|O75533|SF3B1_HUMAN	GAEYVSAR	1046	1053	2	NA	NA	L	24_3470_01_phospho	1	20240517_bbm1840_24-3470_Kelleher_Huang_01	8168725	NA	NA
sp|O75533|SF3B1_HUMAN	LDPFADGGKT[79.9663]PDPK	133	146	2	NA	NA	L	24_3470_01_phospho	1	20240517_bbm1840_24-3470_Kelleher_Huang_01	7819939	LDPFADGGKT(1.0000)PDPK	NA
sp|O75533|SF3B1_HUMAN	KPGYHAPVALLNDIPQSTEQYDPFAEHRPPK	81	111	4	NA	NA	L	24_3470_01_phospho	1	20240517_bbm1840_24-3470_Kelleher_Huang_01	1.69356e+06	NA	NA
sp|O75533|SF3B1_HUMAN	KPGYHAPVALLNDIPQSTEQYDPFAEHRPPK	81	111	5	NA	NA	L	24_3470_01_phospho	1	20240517_bbm1840_24-3470_Kelleher_Huang_01	30381668	NA	NA
sp|O75533|SF3B1_HUMAN	RRWDQTADQT[79.9663]PGAT[79.9663]PK	198	213	3	NA	NA	L	24_3470_01_phospho	1	20240517_bbm1840_24-3470_Kelleher_Huang_01	2.14495e+06	RRWDQT(0.3113)ADQT(0.8441)PGAT(0.8446)PK	NA
sp|O75533|SF3B1_HUMAN	RATVNTFGYIAK	1075	1086	2	NA	NA	L	24_3470_01_phospho	1	20240517_bbm1840_24-3470_Kelleher_Huang_01	3.9829e+06	NA	NA
sp|O75533|SF3B1_HUMAN	NRHEKVQENC[57.0215]IDLVGR	1026	1041	4	NA	NA	L	24_3470_01_phospho	1	20240517_bbm1840_24-3470_Kelleher_Huang_01	4.40812e+06	NA	NA
sp|O75533|SF3B1_HUMAN	RATVNTFGYIAK	1075	1086	3	NA	NA	L	24_3470_01_phospho	1	20240517_bbm1840_24-3470_Kelleher_Huang_01	4.67538e+06	NA	NA
sp|O75534|CSDE1_HUMAN	LLPQGTVIFEDISIEHFEGTVTK	247	269	3	NA	NA	L	24_3470_01_phospho	1	20240517_bbm1840_24-3470_Kelleher_Huang_01	5201786	NA	NA
sp|O75534|CSDE1_HUMAN	VGDDVEFEVSSDRR	65	78	3	NA	NA	L	24_3470_01_phospho	1	20240517_bbm1840_24-3470_Kelleher_Huang_01	2.95138e+06	NA	NA
sp|O75534|CSDE1_HUMAN	IKQEILPEER	90	99	3	NA	NA	L	24_3470_01_phospho	1	20240517_bbm1840_24-3470_Kelleher_Huang_01	7.00246e+06	NA	NA
sp|O75534|CSDE1_HUMAN	IKVDFVIPK	287	295	2	NA	NA	L	24_3470_01_phospho	1	20240517_bbm1840_24-3470_Kelleher_Huang_01	2313037	NA	NA
sp|O75534|CSDE1_HUMAN	IKVDFVIPK	287	295	3	NA	NA	L	24_3470_01_phospho	1	20240517_bbm1840_24-3470_Kelleher_Huang_01	10942953	NA	NA
sp|O75534|CSDE1_HUMAN	SKVTLLEGDHVR	306	317	3	NA	NA	L	24_3470_01_phospho	1	20240517_bbm1840_24-3470_Kelleher_Huang_01	7.11766e+06	NA	NA
sp|O75534|CSDE1_HUMAN	ELPFGDKDTK	296	305	3	NA	NA	L	24_3470_01_phospho	1	20240517_bbm1840_24-3470_Kelleher_Huang_01	3.32123e+06	NA	NA
sp|O75534|CSDE1_HUMAN	ATNIEVLSNTFQFTNEAR	331	348	2	NA	NA	L	24_3470_01_phospho	1	20240517_bbm1840_24-3470_Kelleher_Huang_01	1.8395e+06	NA	NA
sp|O75534|CSDE1_HUMAN	LLTSYGFIQC[57.0215]SER	33	45	2	NA	NA	L	24_3470_01_phospho	1	20240517_bbm1840_24-3470_Kelleher_Huang_01	3.20048e+06	NA	NA
sp|O75534|CSDE1_HUMAN	NQNDPLPGR	278	286	2	NA	NA	L	24_3470_01_phospho	1	20240517_bbm1840_24-3470_Kelleher_Huang_01	2.03606e+06	NA	NA
sp|O75534|CSDE1_HUMAN	LTIAFQAK	468	475	2	NA	NA	L	24_3470_01_phospho	1	20240517_bbm1840_24-3470_Kelleher_Huang_01	4.03455e+06	NA	NA
sp|O75575|RPC9_HUMAN	DANSALLSNYEVFQLLTDLKEQR	5	27	3	NA	NA	L	24_3470_01_phospho	1	20240517_bbm1840_24-3470_Kelleher_Huang_01	2.1482e+06	NA	NA
sp|O75592|MYCB2_HUMAN	GQIPQILYYR	1875	1884	2	NA	NA	L	24_3470_01_phospho	1	20240517_bbm1840_24-3470_Kelleher_Huang_01	3.34324e+06	NA	NA
sp|O75592|MYCB2_HUMAN	ITFGFISC[57.0215]PIC[57.0215]K	4468	4479	2	NA	NA	L	24_3470_01_phospho	1	20240517_bbm1840_24-3470_Kelleher_Huang_01	1.266e+06	NA	NA
sp|O75616|ERAL1_HUMAN	STLSNQLLGR	127	136	2	NA	NA	L	24_3470_01_phospho	1	20240517_bbm1840_24-3470_Kelleher_Huang_01	6941172	NA	NA
sp|O75616|ERAL1_HUMAN	TAVWEEGPGGELVIQQK	372	388	2	NA	NA	L	24_3470_01_phospho	1	20240517_bbm1840_24-3470_Kelleher_Huang_01	4453533	NA	NA
sp|O75616|ERAL1_HUMAN	NQLSPQLLR	213	221	2	NA	NA	L	24_3470_01_phospho	1	20240517_bbm1840_24-3470_Kelleher_Huang_01	4.82232e+06	NA	NA
sp|O75616|ERAL1_HUMAN	VVLLGAPNAGK	116	126	2	NA	NA	L	24_3470_01_phospho	1	20240517_bbm1840_24-3470_Kelleher_Huang_01	7174446	NA	NA
sp|O75616|ERAL1_HUMAN	LLEHLPQEVPYNVQQK	356	371	3	NA	NA	L	24_3470_01_phospho	1	20240517_bbm1840_24-3470_Kelleher_Huang_01	5.38165e+06	NA	NA
sp|O75663|TIPRL_HUMAN	LIFPERIDPNPADSQK	252	267	3	NA	NA	L	24_3470_01_phospho	1	20240517_bbm1840_24-3470_Kelleher_Huang_01	12868267	NA	NA
sp|O75663|TIPRL_HUMAN	IQHGSGFGIEFNATDALR	57	74	3	NA	NA	L	24_3470_01_phospho	1	20240517_bbm1840_24-3470_Kelleher_Huang_01	3.81555e+06	NA	NA
sp|O75663|TIPRL_HUMAN	VVPTTDHIDTEKLK	129	142	3	NA	NA	L	24_3470_01_phospho	1	20240517_bbm1840_24-3470_Kelleher_Huang_01	3120687	NA	NA
sp|O75691|UTP20_HUMAN	QLAALIC[57.0215]GLFVESEGVDFEKR	2382	2402	3	NA	NA	L	24_3470_01_phospho	1	20240517_bbm1840_24-3470_Kelleher_Huang_01	1.59515e+06	NA	NA
sp|O75691|UTP20_HUMAN	VYYEHLEK	758	765	3	NA	NA	L	24_3470_01_phospho	1	20240517_bbm1840_24-3470_Kelleher_Huang_01	8561943	NA	NA
sp|O75691|UTP20_HUMAN	KALEFVTNPDIAAK	2731	2744	3	NA	NA	L	24_3470_01_phospho	1	20240517_bbm1840_24-3470_Kelleher_Huang_01	1.78017e+06	NA	NA
sp|O75691|UTP20_HUMAN	LGSESQYSPTPLLK	1191	1204	2	NA	NA	L	24_3470_01_phospho	1	20240517_bbm1840_24-3470_Kelleher_Huang_01	4.01556e+06	NA	NA
sp|O75691|UTP20_HUMAN	LQANISTGVSK	634	644	2	NA	NA	L	24_3470_01_phospho	1	20240517_bbm1840_24-3470_Kelleher_Huang_01	3.34716e+06	NA	NA
sp|O75691|UTP20_HUMAN	FLTFAER	16	22	2	NA	NA	L	24_3470_01_phospho	1	20240517_bbm1840_24-3470_Kelleher_Huang_01	5.19664e+06	NA	NA
sp|O75691|UTP20_HUMAN	QSVFAILR	673	680	2	NA	NA	L	24_3470_01_phospho	1	20240517_bbm1840_24-3470_Kelleher_Huang_01	5583004	NA	NA
sp|O75691|UTP20_HUMAN	QLIAHLQVFSK	914	924	3	NA	NA	L	24_3470_01_phospho	1	20240517_bbm1840_24-3470_Kelleher_Huang_01	4762077	NA	NA
sp|O75691|UTP20_HUMAN	LILPHVPAILQYLSK	1298	1312	3	NA	NA	L	24_3470_01_phospho	1	20240517_bbm1840_24-3470_Kelleher_Huang_01	8588550	NA	NA
sp|O75691|UTP20_HUMAN	LILPLKEILQNTTSLK	1980	1995	3	NA	NA	L	24_3470_01_phospho	1	20240517_bbm1840_24-3470_Kelleher_Huang_01	6.80163e+06	NA	NA
sp|O75691|UTP20_HUMAN	FLASDLDQK	2520	2528	2	NA	NA	L	24_3470_01_phospho	1	20240517_bbm1840_24-3470_Kelleher_Huang_01	7384721	NA	NA
sp|O75691|UTP20_HUMAN	IAKLEAAYSPR	2629	2639	3	NA	NA	L	24_3470_01_phospho	1	20240517_bbm1840_24-3470_Kelleher_Huang_01	4.26045e+06	NA	NA
sp|O75691|UTP20_HUMAN	SISLASC[57.0215]HQLHSK	2531	2543	3	NA	NA	L	24_3470_01_phospho	1	20240517_bbm1840_24-3470_Kelleher_Huang_01	8092436	NA	NA
sp|O75691|UTP20_HUMAN	LEAAYSPR	2632	2639	2	NA	NA	L	24_3470_01_phospho	1	20240517_bbm1840_24-3470_Kelleher_Huang_01	2.83222e+06	NA	NA
sp|O75691|UTP20_HUMAN	HLPEPVAIK	2511	2519	2	NA	NA	L	24_3470_01_phospho	1	20240517_bbm1840_24-3470_Kelleher_Huang_01	3.83918e+06	NA	NA
sp|O75691|UTP20_HUMAN	SFKEEIVHFSISEDNAVVK	983	1001	4	NA	NA	L	24_3470_01_phospho	1	20240517_bbm1840_24-3470_Kelleher_Huang_01	6774770	NA	NA
sp|O75691|UTP20_HUMAN	NIQGTITGDILPR	1778	1790	2	NA	NA	L	24_3470_01_phospho	1	20240517_bbm1840_24-3470_Kelleher_Huang_01	10255826	NA	NA
sp|O75691|UTP20_HUMAN	FLDQSLGEQVVK	2544	2555	2	NA	NA	L	24_3470_01_phospho	1	20240517_bbm1840_24-3470_Kelleher_Huang_01	4.75722e+06	NA	NA
sp|O75691|UTP20_HUMAN	LAVSAQSEPAR	2251	2261	2	NA	NA	L	24_3470_01_phospho	1	20240517_bbm1840_24-3470_Kelleher_Huang_01	3.02895e+06	NA	NA
sp|O75691|UTP20_HUMAN	SRELSPLFLR	839	848	3	NA	NA	L	24_3470_01_phospho	1	20240517_bbm1840_24-3470_Kelleher_Huang_01	6.73464e+06	NA	NA
sp|O75691|UTP20_HUMAN	NLLFAAK	2556	2562	2	NA	NA	L	24_3470_01_phospho	1	20240517_bbm1840_24-3470_Kelleher_Huang_01	3377111	NA	NA
sp|O75691|UTP20_HUMAN	ESEC[57.0215]ITKPVSFLPQNKEEIER	1754	1774	4	NA	NA	L	24_3470_01_phospho	1	20240517_bbm1840_24-3470_Kelleher_Huang_01	9471622	NA	NA
sp|O75691|UTP20_HUMAN	DKEQSSVLITLLLPFLHR	1345	1362	3	NA	NA	L	24_3470_01_phospho	1	20240517_bbm1840_24-3470_Kelleher_Huang_01	871780	NA	NA
sp|O75691|UTP20_HUMAN	VKNLVLTFPLEPSVLLLTDLYYQR	589	612	3	NA	NA	L	24_3470_01_phospho	1	20240517_bbm1840_24-3470_Kelleher_Huang_01	1426588	NA	NA
sp|O75691|UTP20_HUMAN	FINNEYYPADLQVAPTQDLR	849	868	2	NA	NA	L	24_3470_01_phospho	1	20240517_bbm1840_24-3470_Kelleher_Huang_01	1.4322e+06	NA	NA
sp|O75691|UTP20_HUMAN	FINNEYYPADLQVAPTQDLRR	849	869	3	NA	NA	L	24_3470_01_phospho	1	20240517_bbm1840_24-3470_Kelleher_Huang_01	5977592	NA	NA
sp|O75691|UTP20_HUMAN	ALEFVTNPDIAAK	2732	2744	2	NA	NA	L	24_3470_01_phospho	1	20240517_bbm1840_24-3470_Kelleher_Huang_01	6.38681e+06	NA	NA
sp|O75691|UTP20_HUMAN	YFPLLAK	1215	1221	2	NA	NA	L	24_3470_01_phospho	1	20240517_bbm1840_24-3470_Kelleher_Huang_01	8279497	NA	NA
sp|O75691|UTP20_HUMAN	ALTKFPERVEPR	827	838	4	NA	NA	L	24_3470_01_phospho	1	20240517_bbm1840_24-3470_Kelleher_Huang_01	10970952	NA	NA
sp|O75694|NU155_HUMAN	HLLVSNVGGDGEEIER	522	537	3	NA	NA	L	24_3470_01_phospho	1	20240517_bbm1840_24-3470_Kelleher_Huang_01	6027908	NA	NA
sp|O75694|NU155_HUMAN	ISNQVDLSNVC[57.0215]AQYR	907	921	2	NA	NA	L	24_3470_01_phospho	1	20240517_bbm1840_24-3470_Kelleher_Huang_01	1.92498e+06	NA	NA
sp|O75694|NU155_HUMAN	HGEPEEDIVGLQAFQER	952	968	3	NA	NA	L	24_3470_01_phospho	1	20240517_bbm1840_24-3470_Kelleher_Huang_01	6.13285e+06	NA	NA
sp|O75694|NU155_HUMAN	SRDPFWNR	1309	1316	3	NA	NA	L	24_3470_01_phospho	1	20240517_bbm1840_24-3470_Kelleher_Huang_01	2.27936e+06	NA	NA
sp|O75694|NU155_HUMAN	C[57.0215]ITDTLQELVNQSK	974	987	2	NA	NA	L	24_3470_01_phospho	1	20240517_bbm1840_24-3470_Kelleher_Huang_01	2.99455e+06	NA	NA
sp|O75694|NU155_HUMAN	LLEVYDQLFK	1299	1308	2	NA	NA	L	24_3470_01_phospho	1	20240517_bbm1840_24-3470_Kelleher_Huang_01	4.28926e+06	NA	NA
sp|O75694|NU155_HUMAN	VASVSQNAIVSAAGNIAR	315	332	2	NA	NA	L	24_3470_01_phospho	1	20240517_bbm1840_24-3470_Kelleher_Huang_01	3447768	NA	NA
sp|O75694|NU155_HUMAN	VASVSQNAIVSAAGNIAR	315	332	3	NA	NA	L	24_3470_01_phospho	1	20240517_bbm1840_24-3470_Kelleher_Huang_01	2945187	NA	NA
sp|O75746|S2512_HUMAN	DVEVTKEEFAQSAIR	245	259	2	NA	NA	L	24_3470_01_phospho	1	20240517_bbm1840_24-3470_Kelleher_Huang_01	888277	NA	NA
sp|O75746|S2512_HUMAN	DIPFSAIYFPVYAHC[57.0215]K	491	506	3	NA	NA	L	24_3470_01_phospho	1	20240517_bbm1840_24-3470_Kelleher_Huang_01	32796956	NA	NA
sp|O75746|S2512_HUMAN	DVEVTKEEFAQSAIR	245	259	3	NA	NA	L	24_3470_01_phospho	1	20240517_bbm1840_24-3470_Kelleher_Huang_01	11316105	NA	NA
[truncated: 21,687 more rows]

## Sheet: Table S1b_CTNB1
Table S1b β-catenin phosphopeptides.
ProteinName	PeptideSequence	Protein.Start	Protein.End	PrecursorCharge	Intensity	STY:79.9663
sp|P35222|CTNB1_HUMAN	KAAVSHWQQQSYLDSGIHSGATTTAPS[79.9663]LSGK	19	49	4	24436720	KAAVS(0.0073)HWQQQS(0.0083)Y(0.0086)LDS(0.0108)GIHS(0.0175)GAT(0.0319)T(0.0319)T(0.0154)APS(0.8439)LS(0.0244)GK
sp|P35222|CTNB1_HUMAN	KAAVSHWQQQSYLDSGIHSGATT[79.9663]TAPSLSGK	19	49	4	2.42125e+06	KAAVS(0.0075)HWQQQS(0.0196)Y(0.0275)LDS(0.1003)GIHS(0.2209)GAT(0.0260)T(0.2399)T(0.2399)APS(0.0897)LS(0.0288)GK
sp|P35222|CTNB1_HUMAN	KAAVSHWQQQS[79.9663]YLDSGIHSGATTTAPSLSGK	19	49	4	33961572	KAAVS(0.0075)HWQQQS(0.9123)Y(0.0183)LDS(0.0089)GIHS(0.0095)GAT(0.0089)T(0.0089)T(0.0087)APS(0.0083)LS(0.0087)GK
sp|P35222|CTNB1_HUMAN	AAVSHWQQQSYLDSGIHSGATTTAPS[79.9663]LSGK	20	49	3	79899768	AAVS(0.0073)HWQQQS(0.0075)Y(0.0076)LDS(0.0078)GIHS(0.0084)GAT(0.0096)T(0.0098)T(0.0102)APS(0.9233)LS(0.0086)GK
sp|P35222|CTNB1_HUMAN	AAVSHWQQQSYLDS[79.9663]GIHSGATTTAPSLSGK	20	49	3	34506520	AAVS(0.0074)HWQQQS(0.0085)Y(0.0088)LDS(0.9304)GIHS(0.0078)GAT(0.0075)T(0.0075)T(0.0075)APS(0.0073)LS(0.0072)GK
sp|P35222|CTNB1_HUMAN	AAVSHWQQQS[79.9663]YLDSGIHSGATTTAPSLSGK	20	49	4	147002736	AAVS(0.0075)HWQQQS(0.9219)Y(0.0159)LDS(0.0076)GIHS(0.0083)GAT(0.0080)T(0.0079)T(0.0078)APS(0.0075)LS(0.0075)GK
sp|P35222|CTNB1_HUMAN	AAVSHWQQQSYLDSGIHS[79.9663]GATTTAPSLSGK	20	49	4	43470772	AAVS(0.0077)HWQQQS(0.0089)Y(0.0106)LDS(0.0976)GIHS(0.8172)GAT(0.0178)T(0.0125)T(0.0125)APS(0.0077)LS(0.0075)GK
sp|P35222|CTNB1_HUMAN	AAVSHWQQQS[79.9663]YLDSGIHSGATTTAPSLSGK	20	49	3	126725568	AAVS(0.0077)HWQQQS(0.4716)Y(0.4716)LDS(0.0073)GIHS(0.0069)GAT(0.0068)T(0.0069)T(0.0069)APS(0.0072)LS(0.0071)GK
sp|P35222|CTNB1_HUMAN	AAVSHWQQQSYLDSGIHSGAT[79.9663]TTAPSLSGK	20	49	3	5388906	AAVS(0.0082)HWQQQS(0.0102)Y(0.0108)LDS(0.0118)GIHS(0.0243)GAT(0.8051)T(0.0553)T(0.0553)APS(0.0102)LS(0.0088)GK
sp|P35222|CTNB1_HUMAN	AAVSHWQQQSYLDSGIHSGATTTAPS[79.9663]LSGK	20	49	4	77605144	AAVS(0.0109)HWQQQS(0.0148)Y(0.0176)LDS(0.0087)GIHS(0.0090)GAT(0.0091)T(0.0091)T(0.0091)APS(0.9017)LS(0.0101)GK
sp|P35222|CTNB1_HUMAN	AAVSHWQQQSYLDSGIHS[79.9663]GATTTAPS[79.9663]LSGK	20	49	3	3.4404e+06	AAVS(0.0125)HWQQQS(0.0302)Y(0.0302)LDS(0.0302)GIHS(0.3503)GAT(0.3503)T(0.3503)T(0.3503)APS(0.4725)LS(0.0232)GK
sp|P35222|CTNB1_HUMAN	AAVSHWQQQSYLDS[79.9663]GIHSGATTTAPS[79.9663]LSGK	20	49	3	6.97563e+06	AAVS(0.0137)HWQQQS(0.0210)Y(0.0251)LDS(0.5887)GIHS(0.3388)GAT(0.1054)T(0.1054)T(0.1054)APS(0.6757)LS(0.0210)GK
sp|P35222|CTNB1_HUMAN	AAVSHWQQQSY[79.9663]LDSGIHSGATTTAPS[79.9663]LSGK	20	49	3	38328604	AAVS(0.0159)HWQQQS(0.1854)Y(0.8016)LDS(0.0191)GIHS(0.0235)GAT(0.0320)T(0.0320)T(0.0361)APS(0.8369)LS(0.0175)GK
sp|P35222|CTNB1_HUMAN	AAVSHWQQQS[79.9663]YLDSGIHSGATTTAPS[79.9663]LSGK	20	49	4	15238174	AAVS(0.0169)HWQQQS(0.5219)Y(0.5219)LDS(0.0316)GIHS(0.0316)GAT(0.0274)T(0.0261)T(0.0326)APS(0.7097)LS(0.0802)GK
sp|P35222|CTNB1_HUMAN	AAVSHWQQQS[79.9663]Y[79.9663]LDSGIHSGATTTAPSLSGK	20	49	3	1.63597e+06	AAVS(0.0227)HWQQQS(0.2773)Y(0.2773)LDS(0.2773)GIHS(0.2773)GAT(0.2773)T(0.2773)T(0.2773)APS(0.0220)LS(0.0141)GK
sp|P35222|CTNB1_HUMAN	AAVSHWQQQSY[79.9663]LDS[79.9663]GIHSGATTTAPSLSGK	20	49	4	2.76424e+06	AAVS(0.0243)HWQQQS(0.0688)Y(0.6849)LDS(0.6849)GIHS(0.1211)GAT(0.1211)T(0.1211)T(0.1211)APS(0.0295)LS(0.0231)GK
sp|P35222|CTNB1_HUMAN	AAVSHWQQQSYLDS[79.9663]GIHS[79.9663]GATTTAPSLSGK	20	49	3	5004857	AAVS(0.0287)HWQQQS(0.0777)Y(0.0777)LDS(0.5090)GIHS(0.5090)GAT(0.5090)T(0.1647)T(0.0735)APS(0.0225)LS(0.0281)GK
sp|P35222|CTNB1_HUMAN	AAVSHWQQQS[79.9663]Y[79.9663]LDS[79.9663]GIHSGATTTAPSLSGK	20	49	3	5632678	AAVS(0.0292)HWQQQS(0.3919)Y(0.3919)LDS(0.3919)GIHS(0.3919)GAT(0.3919)T(0.3919)T(0.3919)APS(0.1633)LS(0.0642)GK
sp|P35222|CTNB1_HUMAN	AAVSHWQQQSYLDS[79.9663]GIHS[79.9663]GATTTAPS[79.9663]LSGK	20	49	3	4.3268e+06	AAVS(0.0313)HWQQQS(0.0627)Y(0.0627)LDS(0.4891)GIHS(0.4891)GAT(0.4891)T(0.4891)T(0.2342)APS(0.5892)LS(0.0636)GK
sp|P35222|CTNB1_HUMAN	AAM[15.9949]FPET[79.9663]LDEGM[15.9949]QIPSTQFDAAHPTNVQR	96	124	4	532297	AAMFPET(0.9318)LDEGMQIPS(0.0233)T(0.0232)QFDAAHPT(0.0218)NVQR
sp|P35222|CTNB1_HUMAN	RTS[79.9663]M[15.9949]GGTQQQFVEGVRMEEIVEGC[57.0215]TGALHILAR	550	582	4	24390296	RT(0.0339)S(0.8880)MGGT(0.0498)QQQFVEGVRMEEIVEGCT(0.0282)GALHILAR
sp|P35222|CTNB1_HUMAN	RTS[79.9663]M[15.9949]GGTQQQFVEGVR	550	565	3	93715408	RT(0.0420)S(0.9094)MGGT(0.0486)QQQFVEGVR
sp|P35222|CTNB1_HUMAN	RTS[79.9663]MGGTQQQFVEGVR	550	565	3	32855472	RT(0.0625)S(0.8913)MGGT(0.0462)QQQFVEGVR
sp|P35222|CTNB1_HUMAN	RTS[79.9663]M[15.9949]GGTQQQFVEGVR	550	565	2	21392880	RT(0.0948)S(0.8440)MGGT(0.0611)QQQFVEGVR
sp|P35222|CTNB1_HUMAN	RTS[79.9663]MGGTQQQFVEGVR	550	565	2	8026668	RT(0.1166)S(0.8398)MGGT(0.0437)QQQFVEGVR
sp|P35222|CTNB1_HUMAN	RTSMGGT[79.9663]QQQFVEGVRM[15.9949]EEIVEGC[57.0215]TGALHILAR	550	582	4	2128464	RT(0.1311)S(0.1311)MGGT(0.7149)QQQFVEGVRMEEIVEGCT(0.0230)GALHILAR
sp|P35222|CTNB1_HUMAN	RTS[79.9663]M[15.9949]GGTQQQFVEGVRM[15.9949]EEIVEGC[57.0215]TGALHILAR	550	582	4	2.44529e+06	RT(0.1595)S(0.4126)MGGT(0.4126)QQQFVEGVRMEEIVEGCT(0.0154)GALHILAR
sp|P35222|CTNB1_HUMAN	RT[79.9663]SM[15.9949]GGTQQQFVEGVRM[15.9949]EEIVEGC[57.0215]TGALHILAR	550	582	4	2090944	RT(0.3273)S(0.3273)MGGT(0.3273)QQQFVEGVRMEEIVEGCT(0.0180)GALHILAR
sp|P35222|CTNB1_HUMAN	RT[79.9663]SMGGTQQQFVEGVRM[15.9949]EEIVEGC[57.0215]TGALHILAR	550	582	4	2.15315e+06	RT(0.3292)S(0.3292)MGGT(0.3292)QQQFVEGVRMEEIVEGCT(0.0123)GALHILAR
sp|P35222|CTNB1_HUMAN	T[79.9663]SMGGTQQQFVEGVR	551	565	2	1.98046e+06	T(0.4799)S(0.4799)MGGT(0.0402)QQQFVEGVR
sp|P35222|CTNB1_HUMAN	T[79.9663]SM[15.9949]GGTQQQFVEGVR	551	565	2	8021893	T(0.4847)S(0.4847)MGGT(0.0306)QQQFVEGVR
sp|P35222|CTNB1_HUMAN	KRLS[79.9663]VELTS[79.9663]SLFR	672	684	3	12105867	KRLS(0.6801)VELT(0.3197)S(0.6741)S(0.3261)LFR
sp|P35222|CTNB1_HUMAN	KRLS[79.9663]VELTSS[79.9663]LFR	672	684	3	62087120	KRLS(0.8281)VELT(0.1273)S(0.2199)S(0.8246)LFR
sp|P35222|CTNB1_HUMAN	KRLS[79.9663]VELTSSLFR	672	684	2	11388830	KRLS(0.8652)VELT(0.0487)S(0.0430)S(0.0430)LFR
sp|P35222|CTNB1_HUMAN	KRLS[79.9663]VELTSSLFR	672	684	3	240891168	KRLS(0.9346)VELT(0.0223)S(0.0216)S(0.0215)LFR
sp|P35222|CTNB1_HUMAN	RLS[79.9663]VELT[79.9663]SS[79.9663]LFR	673	684	2	7467431	RLS(0.7628)VELT(0.7389)S(0.7389)S(0.7594)LFR
sp|P35222|CTNB1_HUMAN	RLS[79.9663]VELTSSLFR	673	684	2	757701120	RLS(0.9292)VELT(0.0238)S(0.0236)S(0.0235)LFR
sp|P35222|CTNB1_HUMAN	RLS[79.9663]VELTSSLFR	673	684	3	78918096	RLS(0.9333)VELT(0.0229)S(0.0220)S(0.0217)LFR
sp|P35222|CTNB1_HUMAN	LSVELTSS[79.9663]LFR	674	684	2	48823392	LS(0.0192)VELT(0.0613)S(0.1560)S(0.7635)LFR
sp|P35222|CTNB1_HUMAN	LSVELTS[79.9663]SLFR	674	684	2	8291955	LS(0.1693)VELT(0.3710)S(0.4134)S(0.0463)LFR

## Sheet: Table S1c_CTNA1
Table S1c α-catenin phosphopeptides.
ProteinName	PeptideSequence	Protein.Start	Protein.End	Intensity	STY:79.9663
sp|P35221|CTNA1_HUMAN	TPEELDDS[79.9663]DFETEDFDVR	634	651	119286424	T(0.0364)PEELDDS(0.9278)DFET(0.0358)EDFDVR
sp|P35221|CTNA1_HUMAN	TPEELDDS[79.9663]DFETEDFDVRS[79.9663]R	634	653	27290088	T(0.0811)PEELDDS(0.7488)DFET(0.4127)EDFDVRS(0.7574)R
sp|P35221|CTNA1_HUMAN	TPEELDDS[79.9663]DFETEDFDVRS[79.9663]R	634	653	6800980	T(0.0930)PEELDDS(0.8409)DFET(0.2228)EDFDVRS(0.8433)R
sp|P35221|CTNA1_HUMAN	TPEELDDS[79.9663]DFETEDFDVR	634	651	2379449	T(0.1382)PEELDDS(0.7860)DFET(0.0758)EDFDVR
sp|P35221|CTNA1_HUMAN	SRTS[79.9663]VQTEDDQLIAGQSAR	652	670	20955120	S(0.0487)RT(0.1769)S(0.7408)VQT(0.0175)EDDQLIAGQS(0.0162)AR
sp|P35221|CTNA1_HUMAN	SRTS[79.9663]VQTEDDQLIAGQSAR	652	670	62411160	S(0.0643)RT(0.1859)S(0.7201)VQT(0.0164)EDDQLIAGQS(0.0132)AR
sp|P35221|CTNA1_HUMAN	SRTS[79.9663]VQT[79.9663]EDDQLIAGQSAR	652	670	17396384	S(0.1137)RT(0.2693)S(0.7816)VQT(0.7909)EDDQLIAGQS(0.0445)AR
sp|P35221|CTNA1_HUMAN	SRT[79.9663]SVQT[79.9663]EDDQLIAGQSAR	652	670	10181583	S(0.2292)RT(0.5534)S(0.5534)VQT(0.6342)EDDQLIAGQS(0.0299)AR
sp|P35221|CTNA1_HUMAN	S[79.9663]RT[79.9663]SVQTEDDQLIAGQSAR	652	670	1.70562e+06	S(0.4885)RT(0.4885)S(0.4885)VQT(0.4885)EDDQLIAGQS(0.0461)AR
sp|P35221|CTNA1_HUMAN	TSVQT[79.9663]EDDQLIAGQSAR	654	670	25402336	T(0.0472)S(0.0472)VQT(0.8854)EDDQLIAGQS(0.0202)AR
sp|P35221|CTNA1_HUMAN	T[79.9663]SVQTEDDQLIAGQSAR	654	670	3730903	T(0.3738)S(0.3738)VQT(0.2374)EDDQLIAGQS(0.0150)AR
sp|P35221|CTNA1_HUMAN	SQGM[15.9949]AS[79.9663]LNLPAVSWK	846	860	9286027	S(0.0762)QGMAS(0.8808)LNLPAVS(0.0430)WK
sp|P35221|CTNA1_HUMAN	AS[79.9663]QKKHVNPVQALSEFK	885	901	16866360	AS(0.9092)QKKHVNPVQALS(0.0908)EFK
